# Supplementary material for: Synthetic Control of Metabolic States in Pseudomonas putida by Tuning Polyhydroxyalkanoate Cycle
Source: mBio. 2022 Jan 18;13(1):e01794-21. doi: 10.1128/mbio.01794-21 (PMC8764540; doi:10.1128/mbio.01794-21)
Supplement: DATA SET S1 [file mbio.01794-21-sd001.xlsx]

## Sheet: sampling data_phase I
		phase A
Pathway	Reactions Name	KT2440	Δpha	KT40Z	M1	M2	M3	M4
EMP	PGI	-0.014563	-0.100748	-0.149514	-0.110613	-0.01283	-0.0148482	-0.0129294
	FBP	0.305498	0.448489	0.56416	0.47826	0.297762	0.310411	0.298137
	FBA	-0.305498	-0.448489	-0.56416	-0.47826	-0.297762	-0.310411	-0.298137
	TPI	-0.361518	-0.55294	-0.71434	-0.615027	-0.351813	-0.36742	-0.352404
Downstream ED pathway	GAPD	-0.833772	-1.15306	-1.42775	-1.2356	-0.814012	-0.84694	-0.81498
	PGK	0.833772	1.15306	1.42775	1.2356	0.814012	0.84694	0.81498
	PGM	1.39892	1.87244	2.2407	1.90735	1.37286	1.41951	1.37377
	ENO	-1.39892	-1.87244	-2.2407	-1.90735	-1.37286	-1.41951	-1.37377
	PYK	0.224998	0.303062	0.365722	0.279036	0.184452	0.192041	0.183464
	PPS	0.00123258	0.0845539	0.152693	0.0840735	0.000600166	0.00117967	0.000578174
	PDHa	0.000411844	0.0146012	0.0180753	0.0223944	8.93034e-05	0.000153243	8.17274e-05
	PDHbr	0.000411844	0.0146012	0.0180753	0.0223944	8.93034e-05	0.000153243	8.17274e-05
	PDHcr	0.0604651	1.80139	3.25241	2.75606	0.0226026	0.0637564	0.0303473
ED pathway	EDA	0.0014766	0.0353348	0.0591345	0.0443173	0.000677308	0.0017346	0.000830755
	EDD	0.0014766	0.0353348	0.0591345	0.0443173	0.000677308	0.0017346	0.000830755
Gluconeogenesis	PPC	0.00104907	0.0513604	0.0527135	0.0461974	0.000326139	0.000843332	0.000556565
	PPCK	1.90435	2.53815	2.98088	2.56159	1.83281	1.89762	1.83218
	OAADC	0.466832	0.543644	0.54511	0.459584	0.586518	0.58988	0.598417
	PC	0.00105893	0.0774396	0.184414	0.16526	0.000367245	0.000928208	0.000551766
	ME2	0.251029	0.180178	0.185932	0.252821	0.164517	0.177914	0.15264
PPP	G6PDH2	0.00150023	0.0385042	0.0695633	0.0495159	0.000812358	0.00178068	0.00095095
	GND	0.00117243	0.0388368	0.0502862	0.0325165	0.000645006	0.00101061	0.000595313
	RPE	-0.256964	-0.262217	-0.276669	-0.256661	-0.252743	-0.261022	-0.252818
	RPI	-0.252256	-0.297119	-0.333571	-0.291181	-0.247549	-0.256102	-0.24755
	TKT1	-0.0587561	-0.0381336	-0.0335233	-0.0349888	-0.0581381	-0.05976	-0.0581422
	TKT2	-0.198131	-0.221285	-0.241681	-0.221114	-0.194569	-0.201232	-0.194648
	TALA	-0.064456	-0.0444917	-0.0413352	-0.0420422	-0.0637237	-0.0655541	-0.0637326
TCA	CS	3.96587	6.525	8.53943	7.50116	3.85105	4.03105	3.86145
	ACONTa	3.96577	6.52273	8.53523	7.49883	3.85098	4.03097	3.86141
	ACONTb	3.96577	6.52273	8.53523	7.49883	3.85098	4.03097	3.86141
	ICDHyr	0.471513	2.25152	3.692	3.16822	0.426404	0.4818	0.434548
	AKGDa	0.0588979	1.76158	3.18185	2.69511	0.0222278	0.0630053	0.0298326
	AKGDbr	0.0588979	1.76158	3.18185	2.69511	0.0222278	0.0630053	0.0298326
	SUCDi	3.57938	6.23926	8.40046	7.32163	3.46549	3.63692	3.47701
	FUM	3.92819	6.80784	9.10677	7.93086	3.80681	3.99239	3.81815
	MDH	7.15814	10.6139	13.2433	11.4965	7.05825	7.34573	7.08424
	MDH2	0.00366632	0.0658009	0.0646931	0.0875848	0.00169227	0.00285579	0.0020316
	ICL	3.49538	4.24864	4.77433	4.27678	3.42514	3.55087	3.42781
	MALS	3.48168	4.11054	4.53574	4.02774	3.41772	3.532	3.41862
de novo fatty acid biosynthesis	ACCOAC	0.39141	1.44931	2.23181	1.8327	0.36609	0.399172	0.368248
	MCOATA	0.391328	1.44923	2.23173	1.83262	0.366009	0.399089	0.368166
	MACPD	0.00165951	0.0541823	0.0787911	0.0568349	0.000486102	0.00103979	0.000694498
	ACOATA	-0.000640972	-0.0242589	-0.0232475	-0.014415	-4.67804e-05	3.49185e-05	-2.65258e-05
	KAS15	0.00023436	0.0101822	0.00691149	0.0119815	0.000138341	0.00028286	0.000178234
	3OAR80	0.00144497	0.038007	0.046814	0.0555572	0.000657096	0.00122789	0.000808974
	3HAACOAT80	-0.0932284	-0.121644	-0.139062	-0.105386	-0.0911377	-0.0944311	-0.0912203
	EAR80y	0.0948603	0.16543	0.197333	0.164814	0.0918586	0.0958179	0.0921156
	3OAS80	0.00144497	0.038007	0.046814	0.0555572	0.000657096	0.00122789	0.000808974
β-oxidation	FACOAL80t2pp	3.9821	2.88	4.05	5.04	3.22	3.23057	3.31271
	ACOAD3f	3.98445	2.94924	4.14648	5.11157	3.22088	3.23247	3.31384
	ECOAH3	-1.8296	-5.33486	-1.98853	-1.77987	-4.25967	-4.2635	-3.77724
	RHACOAR80	-0.210543	2.49426	-1.46297	-1.31787	2.26723	2.19646	1.78512
	HACD3i	1.8296	5.33486	1.98853	1.77987	4.25967	4.2635	3.77724
	KAT3	2.03611	2.82282	3.39944	3.03357	1.98972	2.06792	1.99257
	RECOAH3	-2.15599	2.3522	-2.21055	-3.39171	1.03818	1.03109	0.463816
PHA cycle	PHAP2C80	1.85611	0	0.6	2.01663	1.14065	1.07106	1.23059
	PHADPC80	1.08111	0	0	1.34663	1.14065	1.07106	1.23059
	ACSPHAC80	0.00111438	-3.16636e-13	-2.05391e-13	0.0466317	0.000648854	0.00106062	0.000586727
	EX_R_3hocta(e)	1.08	-1.56375e-13	0	1.3	1.14	1.07	1.23
	sink_PHAg	-0.775	0	-0.6	-0.67	0	0	0
Exchange reactions	EX_h(e)	0.151797	0.383239	-0.718865	-0.682445	0.92365	0.939999	0.921191
	EX_octa(e)'	-3.9821	-2.88	-4.05	-5.04	-3.22	-3.23057	-3.31271
	EX_co2(e)	3.8795	8.66955	12.6975	10.8883	3.72764	3.94551	3.74664
	EX_o2(e)	-10.6486	-16.7877	-22.8045	-20.5561	-10.0063	-10.414	-10.0783
Energy conservation	NADTRHD	0.436932	1.58283	0.620271	0.714682	0.559524	0.518841	0.565984
	CYTBDpp	0.0104266	0.120225	1.44077	0.923242	0.00494062	0.0121894	0.00594996
	CYTBO3_4pp	16.3281	24.8448	31.7684	26.4208	14.1823	14.9008	14.6311
	CYTCAA3pp	4.86389	7.0479	8.97847	10.7261	5.7716	5.83081	5.46421
	CYO1_KT	4.88399	7.12817	9.04097	10.9996	5.77682	5.8413	5.47153
	NADH16pp	9.27289	14.0197	14.3444	11.3683	9.09697	9.41365	9.11255
	ATPS4rpp	26.8846	38.0816	44.8061	40.9324	25.5559	26.4618	25.6733

## Sheet: sampling data_phase II
		phase B
Pathway	Reactions Name	KT2440	Δpha	KT40Z	M1	M2	M3	M4
EMP	PGI	-0.163095	-0.236127	-0.164293	-0.122103	-0.153262	-0.161121	-0.118384
	FBP	0.37305	0.455619	0.38794	0.315755	0.344291	0.361504	0.26726
	FBA	-0.37305	-0.455619	-0.38794	-0.315755	-0.344291	-0.361504	-0.26726
	TPI	-0.522161	-0.619122	-0.538687	-0.431947	-0.483385	-0.504974	-0.363959
Downstream ED pathway	GAPD	-0.909339	-1.0721	-0.947805	-0.778727	-0.820511	-0.873659	-0.638917
	PGK	0.909339	1.0721	0.947805	0.778727	0.820511	0.873659	0.638917
	PGM	1.63951	1.9379	1.67357	1.306	1.44989	1.5686	1.1152
	ENO	-1.63951	-1.9379	-1.67357	-1.306	-1.44989	-1.5686	-1.1152
	PYK	0.104689	0.223837	0.177465	0.152437	0.132923	0.135902	0.103351
	PPS	0.1323	0.246094	0.170434	0.0600122	0.122422	0.125188	0.0930033
	PDHa	0.0389067	0.0563335	0.0333436	0.0203327	0.0261668	0.027765	0.0234089
	PDHbr	0.0389067	0.0563335	0.0333436	0.0203327	0.0261668	0.027765	0.0234089
	PDHcr	3.83589	4.18556	4.40497	3.16501	3.66368	3.78508	2.65589
ED pathway	EDA	0.0601968	0.0903855	0.0657264	0.0528031	0.0733066	0.0704647	0.0496826
	EDD	0.0601968	0.0903855	0.0657264	0.0528031	0.0733066	0.0704647	0.0496826
Gluconeogenesis	PPC	0.0624589	0.140292	0.0726214	0.0441254	0.0576881	0.068648	0.0374298
	PPCK	1.98594	2.47351	2.07895	1.71998	1.80757	1.94762	1.36568
	OAADC	0.190992	0.262937	0.220743	0.165988	0.149042	0.160601	0.142304
	PC	0.430609	0.610045	0.422714	0.325822	0.440962	0.430656	0.289547
	ME2	0.098852	0.127541	0.0738464	0.0537199	0.106901	0.100174	0.086559
PPP	G6PDH2	0.0761956	0.0996452	0.0806146	0.0525144	0.0705568	0.0740014	0.0518113
	GND	0.0638691	0.105418	0.0627172	0.0446096	0.0489026	0.057977	0.0425641
	RPE	-0.0661513	-0.0652505	-0.0848331	-0.0855	-0.0661486	-0.0693476	-0.0581178
	RPI	-0.14169	-0.175265	-0.155998	-0.135556	-0.124735	-0.137561	-0.108371
	TKT1	0.027733	0.048943	0.0232257	0.00858125	0.0232865	0.0261282	0.0150338
	TKT2	-0.0899263	-0.109236	-0.104642	-0.0926431	-0.0872283	-0.0913602	-0.0702314
	TALA	0.022943	0.0459962	0.0182891	0.00469678	0.0195855	0.0216949	0.0122371
TCA	CS	6.58156	7.37447	7.26028	5.55755	6.02131	6.35932	4.59534
	ACONTa	6.57755	7.36777	7.25773	5.55463	6.01815	6.35608	4.59163
	ACONTb	6.57755	7.36777	7.25773	5.55463	6.01815	6.35608	4.59163
	ICDHyr	3.95291	4.3687	4.54633	3.31111	3.75321	3.93267	2.75563
	AKGDa	3.73138	4.06721	4.30588	3.10412	3.57585	3.70319	2.59594
	AKGDbr	3.73138	4.06721	4.30588	3.10412	3.57585	3.70319	2.59594
	SUCDi	6.87538	7.65648	7.52335	5.69365	6.28392	6.60506	4.74859
	FUM	7.42277	8.33519	8.22786	6.47416	6.77456	7.07364	5.11416
	MDH	9.29592	10.6179	10.301	8.23243	8.40235	8.86228	6.46616
	MDH2	0.111578	0.120925	0.066317	0.0918497	0.0800227	0.0798758	0.0638687
	ICL	2.51015	2.92721	2.60535	2.16834	2.16939	2.33061	1.7679
	MALS	2.31717	2.66784	2.41565	2.00305	2.03897	2.18046	1.64664
de novo fatty acid biosynthesis	ACCOAC	2.40182	2.82874	2.3506	1.72635	2.15868	2.21706	1.61124
	MCOATA	2.40181	2.82872	2.35058	1.72633	2.15867	2.21704	1.61121
	MACPD	0.0891629	0.135821	0.0696639	0.0458908	0.0718211	0.054324	0.0510755
	ACOATA	-0.0203496	-0.0615313	-0.000986665	0.00306437	-0.00910977	0.0114636	-0.00770917
	KAS15	0.0148505	0.0383889	0.00821726	0.0117999	0.0116771	0.0149274	0.00868697
	3OAR80	0.0610224	0.0858846	0.0654307	0.052834	0.0682325	0.0667637	0.0444825
	3HAACOAT80	-0.0591927	-0.0933208	-0.0791803	-0.0424362	-0.0440678	-0.0413607	-0.0426746
	EAR80y	0.128367	0.19219	0.153269	0.100258	0.122124	0.111325	0.0926743
	3OAS80	0.0610224	0.0858846	0.0654307	0.052834	0.0682325	0.0667637	0.0444825
β-oxidation	FACOAL80t2pp	3.761	2.46	3.34	3.17	2.62	2.96	2.2
	ACOAD3f	3.86006	2.6242	3.45849	3.2371	2.71776	3.04325	2.26938
	ECOAH3	-4.36492	-4.87833	-1.8789	-2.11634	-1.89776	-2.35595	-2.28673
	RHACOAR80	2.13148	2.31163	-0.584215	0.140964	-0.151617	0.159486	0.671962
	HACD3i	4.36492	4.87833	1.8789	2.11634	1.89776	2.35595	2.28673
	KAT3	2.1999	2.52059	2.42443	1.92475	2.00658	2.13106	1.56309
	RECOAH3	0.444991	2.20188	-1.64183	-1.16174	-0.875359	-0.751961	-0.0234597
PHA cycle	PHAP2C80	1.66019	0	0.95	1.30711	0.740811	0.933846	0.699647
	PHADPC80	0.162195	0	0	0.43711	0.740811	0.933846	0.699647
	ACSPHAC80	0.0641948	-2.73032e-07	-2.35922e-13	0.0391098	0.0808107	0.0638456	0.0396473
	EX_R_3hocta(e)	0.098	1e-06	0	0.398	0.66	0.87	0.66
	sink_PHAg	-1.498	0	-0.95	-0.87	0	0	0
Exchange reactions	EX_h(e)	-2.81192	-1.30608	-2.30495	-1.72148	-1.22551	-1.25897	-0.821425
	EX_octa(e)'	-3.761	-2.46	-3.34	-3.17	-2.62	-2.96	-2.2
	EX_co2(e)	12.7245	13.8505	13.7413	10.07	11.7088	12.2659	8.62144
	EX_o2(e)	-19.8459	-21.1051	-21.1872	-16.2454	-17.7719	-18.7829	-13.441
Energy conservation	NADTRHD	0.549566	1.52715	0.348906	0.340763	0.584252	0.712041	0.527477
	CYTBDpp	2.16568	1.90888	5.86804	1.99267	1.98005	2.11943	1.30635
	CYTBO3_4pp	21.4364	27.1428	23.7173	20.8808	20.7929	21.7682	15.9987
	CYTCAA3pp	11.8167	9.54137	8.11112	6.37234	9.05793	9.76496	6.88065
	CYO1_KT	12.0018	9.5554	8.14137	6.40263	9.15011	9.83904	6.92104
	NADH16pp	9.06645	16.8866	15.563	9.61703	10.7821	11.1667	8.22037
	ATPS4rpp	34.048	41.0749	35.2037	28.1763	30.7741	31.8741	23.8873

## Sheet: sampling data_phase III
		phase C
Pathway	Reactions Name	KT2440	Δpha	KT40Z	M1	M2	M3	M4
EMP	PGI	-0.000844185	-0.0920992	-0.00452838	-0.00761059	-0.0651941	-0.0401245	-0.0614395
	FBP	0.00130008	0.165272	0.00935558	0.0159437	0.131346	0.0910545	0.136083
	FBA	-0.00130008	-0.165272	-0.00935558	-0.0159437	-0.131346	-0.0910545	-0.136083
	TPI	-0.00176342	-0.230764	-0.0126948	-0.0219652	-0.184215	-0.122526	-0.193623
Downstream ED pathway	GAPD	-0.00303914	-0.384722	-0.0224421	-0.0380167	-0.311478	-0.215035	-0.330154
	PGK	0.00303914	0.384722	0.0224421	0.0380167	0.311478	0.215035	0.330154
	PGM	0.0049298	0.726549	0.0341535	0.0614823	0.564746	0.363206	0.607795
	ENO	-0.0049298	-0.726549	-0.0341535	-0.0614823	-0.564746	-0.363206	-0.607795
	PYK	0.000715528	0.0838347	0.00319361	0.00465629	0.0503095	0.0365414	0.048533
	PPS	0.00051052	0.101075	0.00302153	0.00833696	0.0316636	0.0251535	0.0676636
	PDHa	0.0005806	0.0323924	0.00227798	0.00230748	0.00907824	0.00724148	0.016232
	PDHbr	0.0005806	0.0323924	0.00227798	0.00230748	0.00907824	0.00724148	0.016232
	PDHcr	0.112629	1.76665	0.196798	0.271951	1.46693	1.03365	1.65047
ED pathway	EDA	0.000124266	0.0353058	0.00115431	0.00272475	0.0270221	0.0178507	0.0248484
	EDD	0.000124266	0.0353058	0.00115431	0.00272475	0.0270221	0.0178507	0.0248484
Gluconeogenesis	PPC	0.000155692	0.0405626	0.00166878	0.00232029	0.0217278	0.0171783	0.0187117
	PPCK	0.00646827	0.887095	0.0445113	0.0727492	0.721443	0.462109	0.727155
	OAADC	0.000621563	0.0479347	0.00395529	0.00565492	0.0502849	0.0485916	0.035029
	PC	0.000896813	0.235197	0.010691	0.0155189	0.17579	0.104939	0.167675
	ME2	0.000378634	0.0393916	0.00205336	0.00323694	0.0307647	0.031723	0.0338162
PPP	G6PDH2	0.000503296	0.0370546	0.00233316	0.00331226	0.0282965	0.0221471	0.0275775
	GND	0.000546101	0.0393358	0.00218914	0.00325937	0.0246145	0.015542	0.0227133
	RPE	5.57398e-05	-0.0103031	-0.000686567	-0.00149865	-0.018054	-0.0216914	-0.0156033
	RPI	-0.000529479	-0.0520037	-0.00330964	-0.00535768	-0.0477802	-0.0385751	-0.0429334
	TKT1	0.000260917	0.024163	0.00123738	0.00192899	0.0116263	0.00410587	0.0151443
	TKT2	-0.000144661	-0.0320068	-0.00177442	-0.00329502	-0.0283929	-0.0255188	-0.0299449
	TALA	0.00024722	0.0228491	0.00114151	0.00174485	0.0101498	0.0032154	0.0131399
TCA	CS	0.122343	2.80696	0.256095	0.374066	2.34428	1.6641	2.56579
	ACONTa	0.122324	2.80458	0.255985	0.373753	2.34301	1.66319	2.56398
	ACONTb	0.122324	2.80458	0.255985	0.373753	2.34301	1.66319	2.56398
	ICDHyr	0.11242	1.80538	0.19756	0.275354	1.50607	1.07335	1.67578
	AKGDa	0.111428	1.70384	0.19179	0.266116	1.43461	1.01816	1.60441
	AKGDbr	0.111428	1.70384	0.19179	0.266116	1.43461	1.01816	1.60441
	SUCDi	0.123872	2.96153	0.265641	0.390313	2.46045	1.71434	2.70645
	FUM	0.125614	3.21815	0.277212	0.412793	2.65938	1.84596	2.90548
	MDH	0.132165	3.92703	0.315321	0.482254	3.26106	2.312	3.51669
	MDH2	0.000175895	0.0773992	0.00188838	0.00185674	0.0393248	0.0220194	0.0341191
	ICL	0.00920014	0.974041	0.0549619	0.0921987	0.799123	0.580453	0.84597
	MALS	0.00810536	0.890846	0.0492184	0.0849597	0.756724	0.548355	0.78269
de novo fatty acid biosynthesis	ACCOAC	0.0079751	1.15727	0.0624462	0.105882	0.8279	0.529041	0.954416
	MCOATA	0.0079751	1.15727	0.0624461	0.105882	0.827892	0.529036	0.954415
	MACPD	0.000259324	0.0563939	0.00200516	0.00296305	0.0236662	0.020231	0.024826
	ACOATA	-0.000160157	-0.0358638	-0.00130772	-0.0017911	-0.00185975	-0.00380375	0.00577563
	KAS15	0.000208265	0.0336473	0.00182989	0.00334338	0.00530363	0.00527002	0.00539696
	3OAR80	0.000250981	0.0315335	0.00161729	0.00315198	0.0200286	0.0168886	0.0280637
	3HAACOAT80	-0.000179401	-0.0328889	-0.00162584	-0.00253149	-0.0183652	-0.0196075	-0.0123857
	EAR80y	0.000457702	0.0700664	0.00366091	0.00618168	0.0414268	0.0384818	0.042416
	3OAS80	0.000250981	0.0315335	0.00161729	0.00315198	0.0200286	0.0168886	0.0280637
β-oxidation	FACOAL80t2pp	0.32	0.88	0.583	0.3	0.83	0.63	0.85
	ACOAD3f	0.320399	0.94431	0.586151	0.30537	0.863307	0.660897	0.885219
	ECOAH3	-2.99395	-7.66115	-2.47351	-3.16408	-4.30334	-2.52015	-5.17575
	RHACOAR80	2.96183	6.72043	2.39737	3.04553	3.50711	1.95419	4.33864
	HACD3i	2.99395	7.66115	2.47351	3.16408	4.30334	2.52015	5.17575
	KAT3	0.0321928	0.907059	0.0742863	0.112527	0.763155	0.559564	0.821973
	RECOAH3	2.67372	6.69518	1.88371	2.85189	3.4123	1.84626	4.24761
PHA cycle	PHAP2C80	0.288211	0	0.51	0.192083	0.103715	0.0951947	0.0715676
	PHADPC80	0.000210646	0	0	0.00208297	0.103715	0.0951947	0.0715676
	ACSPHAC80	0.000200646	1.15332e-11	-3.47424e-11	0.00208297	0.0237147	0.0151947	0.0215676
	EX_R_3hocta(e)	1e-05	0	0	0	0.08	0.08	0.05
	sink_PHAg	-0.288	0	-0.51	-0.19	0	0	0
Exchange reactions	EX_h(e)	-0.318393	-0.646051	-0.571093	-0.282657	-0.495434	-0.30603	-0.610848
	EX_octa(e)'	-0.32	-0.88	-0.583	-0.3	-0.83	-0.63	-0.85
	EX_co2(e)	0.244627	5.57394	0.499565	0.739386	4.62167	3.08501	5.17534
	EX_o2(e)	-0.484454	-8.21434	-0.973722	-1.16233	-6.88552	-4.74233	-7.58705
Energy conservation	NADTRHD	0.299819	1.19881	0.375379	0.377761	0.422759	0.459004	0.410698
	CYTBDpp	0.00550645	0.57861	0.0401016	0.182801	0.819885	0.463233	1.27535
	CYTBO3_4pp	0.666072	10.3536	0.558483	1.33621	6.90641	6.53899	8.58152
	CYTCAA3pp	0.278466	4.00133	1.2365	0.580064	4.53667	1.81578	3.70421
	CYO1_KT	0.280747	3.92878	1.23159	0.578934	4.55043	1.82864	3.68015
	NADH16pp	0.420021	6.57217	0.666831	0.897311	4.23533	3.46607	5.82706
	ATPS4rpp	1.23345	15.8911	2.08386	2.31185	11.8708	7.97359	13.157

## Sheet: iJN14111
Rxn name	Rxn description	Formula	Gene-reaction association	Genes	Proteins	Subsystem	Reversible	LB	UB	Objective	Confidence Score	EC Number	Notes	References
13DAMPPabcpp	1 3 diaminopromane transport via ABC system periplasm	13dampp[p] + atp[c] + h2o[c] -> 13dampp[c] + adp[c] + h[c] + pi[c]				Transport ABC system	0	0	1000	0
13DAMPPtex	1 3 Diaminopropane transport via diffusion extracellular to periplasm	13dampp[e] <=> 13dampp[p]				Transport Outer Membrane	1	-1000	1000	0
15DAPabcpp	cadaverine transport via ABC system periplasm	15dap[p] + atp[c] + h2o[c] -> 15dap[c] + adp[c] + h[c] + pi[c]				Transport ABC system	0	0	1000	0
1P2CBXLCYCL	1 Pyrroline 2 carboxylate cyclation	5a2opntn[c] <=> 1p2cbxl[c] + h2o[c] + h[c]	PP_s0001	PP_s0001		Alternate Carbon and Nitrogen source Dipeptide Metabolism	1	-1000	1000	0
1P2CBXLR	Delta1 piperideine 2 carboxylate reductase	1p2cbxl[c] + 2 h[c] + nadph[c] -> nadp[c] + pro_L[c]	PP_3591	PP_3591		Alternate Carbon and Nitrogen source D Amino acids Metabolism	0	0	1000	0
1PPDCRc	L PipecolateNADP 2 oxidoreductase	1pipdn2c[c] + h[c] + nadph[c] -> Lpipecol[c] + nadp[c]	PP_3591	PP_3591		Lysine Metabolism	0	0	1000	0
1PQQS	pyrroloquinoline quinone biosynthesis 1pqq	2pqq[c] + o2[c] <=> 1pqq[c]				Cofactor and Prosthetic Group Biosynthesis Pyrroloquinoline quinone biosynthesis	1	-1000	1000	0
1PY4h3cAH	1 Pyrroline 4 hydroxy 2 carboxylate aminohydrolase decyclizing	1py4h3c[c] + h2o[c] + h[c] -> 25dop[c] + nh4[c]	PP_1257	PP_1257		Alternate Carbon and Nitrogen source Hydroxy proline metabolism	0	0	1000	0
23CTI1	decenyl coa cis trans isomerization cis dec 3 enoyl CoA	decoa[c] -> dc2coa[c]	PP_2136	PP_2136		Fatty Acid Metabolism	0	0	1000	0
23CTI2	dodecenyl coa cis trans isomerization cis dodec 3 enoyl CoA	dded3coa[c] -> dd2coa[c]	PP_2136	PP_2136		Fatty Acid Metabolism	0	0	1000	0
23CTI3	cis trans isomerization cis trans isomerization 3Z 6Z dodec dienoyl CoA	dd_3_6_coa[c] -> dd6_2_coa[c]	PP_2136	PP_2136		Fatty Acid Metabolism	0	0	1000	0
24DECOAR	2 4 dienoyl CoA reductase	dec4_2_coa[c] + h[c] + nadph[c] -> dc2coa[c] + nadp[c]	PP_2008	PP_2008		Fatty Acid Metabolism	0	0	1000	0
25DKGLCNt2rpp	2 5 diketo D gluconate transport via proton symport reversible periplasm	25dkglcn[p] + h[p] <=> 25dkglcn[c] + h[c]				Transport Inner Membrane	1	-1000	1000	0
25DKGLCNtex	2 5 diketo D gluconate transport via diffusion extracellular to periplasm	25dkglcn[e] <=> 25dkglcn[p]				Transport Outer Membrane	1	-1000	1000	0
26DAHtex	meso 2 6 Diaminoheptanedioate transport via diffusion extracellular to periplasm	26dap_M[e] <=> 26dap_M[p]				Transport Outer Membrane	1	-1000	1000	0
2AACLPGT160	2 acyl acyl carrier protein glycerophospho glycerol acyltransferase n C160	2agpg160[c] + palmACP[c] -> ACP[c] + pg160[c]	PP_1700	PP_1700		Glycerophospholipid Metabolism	0	0	1000	0
2AACLPGT161	2 acyl acyl carrier protein glycerophospho glycerol acyltransferase n C160	2agpg161[c] + hdeACP[c] -> ACP[c] + pg161[c]	PP_1700	PP_1700		Glycerophospholipid Metabolism	0	0	1000	0
2AACLPGT180	2 acyl acyl carrier protein glycerophospho glycerol acyltransferase n C160	2agpg180[c] + ocdcaACP[c] -> ACP[c] + pg180[c]	PP_1700	PP_1700		Glycerophospholipid Metabolism	0	0	1000	0
2AACLPGT181	2 acyl acyl carrier protein glycerophospho glycerol acyltransferase n C160	2agpg181[c] + octeACP[c] -> ACP[c] + pg181[c]	PP_1700	PP_1700		Glycerophospholipid Metabolism	0	0	1000	0
2AACLPPEAT160	2 acyl acyl carrier protein glycerophospho glycerol acyltransferase n C160	2agpe160[c] + palmACP[c] -> ACP[c] + pe160[c]	PP_1700	PP_1700		Glycerophospholipid Metabolism	0	0	1000	0
2AACLPPEAT161	2 acyl acyl carrier protein glycerophospho glycerol acyltransferase n C160	2agpe161[c] + hdeACP[c] -> ACP[c] + pe161[c]	PP_1700	PP_1700		Glycerophospholipid Metabolism	0	0	1000	0
2AACLPPEAT180	2 acyl acyl carrier protein glycerophospho glycerol acyltransferase n C160	2agpe180[c] + ocdcaACP[c] -> ACP[c] + pe180[c]	PP_1700	PP_1700		Glycerophospholipid Metabolism	0	0	1000	0
2AACLPPEAT181	2 acyl acyl carrier protein glycerophospho glycerol acyltransferase n C160	2agpe181[c] + octeACP[c] -> ACP[c] + pe181[c]	PP_1700	PP_1700		Glycerophospholipid Metabolism	0	0	1000	0
2AGPE160tipp	2 Acyl sn glycero 3 phosphoethanolamine n C160 transporter via facilitated diffusion periplasm	2agpe160[p] -> 2agpe160[c]	PP_1700	PP_1700		Glycerophospholipid Metabolism	0	0	1000	0
2AGPE161tipp	2 Acyl sn glycero 3 phosphoethanolamine n C161 transporter via facilitated diffusion periplasm	2agpe161[p] -> 2agpe161[c]	PP_1700	PP_1700		Glycerophospholipid Metabolism	0	0	1000	0
2AGPE180tipp	2 Acyl sn glycero 3 phosphoethanolamine n C180 transporter via facilitated diffusion periplasm	2agpe180[p] -> 2agpe180[c]	PP_1700	PP_1700		Glycerophospholipid Metabolism	0	0	1000	0
2AGPE181tipp	2 Acyl sn glycero 3 phosphoethanolamine n C181 transporter via facilitated diffusion periplasm	2agpe181[p] -> 2agpe181[c]	PP_1700	PP_1700		Glycerophospholipid Metabolism	0	0	1000	0
2AGPG160tipp	2 Acyl sn glycero 3 phosphoglycerol n C160 transporter via facilitated diffusion periplasm	2agpg160[p] -> 2agpg160[c]	PP_1700	PP_1700		Glycerophospholipid Metabolism	0	0	1000	0
2AGPG161tipp	2 Acyl sn glycero 3 phosphoglycerol n C161 transporter via facilitated diffusion periplasm	2agpg161[p] -> 2agpg161[c]	PP_1700	PP_1700		Glycerophospholipid Metabolism	0	0	1000	0
2AGPG180tipp	2 Acyl sn glycero 3 phosphoglycerol n C180 transporter via facilitated diffusion periplasm	2agpg180[p] -> 2agpg180[c]	PP_1700	PP_1700		Glycerophospholipid Metabolism	0	0	1000	0
2AGPG181tipp	2 Acyl sn glycero 3 phosphoglycerol n C181 transporter via facilitated diffusion periplasm	2agpg181[p] -> 2agpg181[c]	PP_1700	PP_1700		Glycerophospholipid Metabolism	0	0	1000	0
2DHGLCK	dehydrogluconokinase	2dhglcn[c] + atp[c] + 2 h[c] -> 6p2dhglcn[c] + adp[c]	PP_3378	PP_3378		Glycolysis	0	0	1000	0
2DHGLCNkt_tpp	2 ketogluconate transporter	2dhglcn[p] + h[p] -> 2dhglcn[c] + h[c]	PP_3377	PP_3377		Transport Inner Membrane	0	0	1000	0
2DHGLCNtex	ketogluconate transport via diffusion extracellular to periplasm	2dhglcn[e] <=> 2dhglcn[p]				Transport Outer Membrane	1	-1000	1000	0
2PQQS	pyrroloquinoline quinone biosynthesis 2pqq	3pqq[c] <=> 2pqq[c] + h2o[c]				Cofactor and Prosthetic Group Biosynthesis Pyrroloquinoline quinone biosynthesis	1	-1000	1000	0
34DHCINMtex	DHCINM transport via diffusion extracellular to periplasm	34dhcinm[e] <=> 34dhcinm[p]				Transport Outer Membrane	1	-1000	1000	0
34DHCINMtpp	DHCINM transport via diffusion periplasm	34dhcinm[p] <=> 34dhcinm[c]				Transport Inner Membrane	1	-1000	1000	0
34DHPHEtex	3 4 Dihydroxy L phenylalanine transport	34dhphe[e] <=> 34dhphe[p]				Transport Outer Membrane	1	-1000	1000	0
34DHPHEtpp	3 4 Dihydroxy L phenylalanine transport	34dhphe[p] + h[p] -> 34dhphe[c] + h[c]				Transport Inner Membrane	0	0	1000	0
34HPPOR	4 Hydroxyphenylpyruvateoxygen oxidoreductase	34hpp[c] + o2[c] -> co2[c] + hgentis[c]	PP_3433	PP_3433		Aromatic Compounds Degradation Homogentisate pathway	0	0	1000	0
3AIBT2	L 3 aminoisobutyrate transaminase	ala_L[c] + mmtsa[c] <=> 3aib[c] + pyr[c]	PP_0596	PP_0596		Valine Leucine and Isoleucine Metabolism	1	-1000	1000	0
3HAACOAT100	3 Hydroxyacyl ACPCoA Transacylase	3hdecACP[c] + coa[c] <=> ACP[c] + R_3hdcoa[c]	PP_1408	PP_1408		PHAs Metabolism	1	-1000	1000	0
3HAACOAT120	3 Hydroxyacyl ACPCoA Transacylase	3hddecACP[c] + coa[c] <=> ACP[c] + R_3hddcoa[c]	PP_1408	PP_1408		PHAs Metabolism	1	-1000	1000	0
3HAACOAT121	3 Hydroxyacyl ACPCoA Transacylase	3hcddec5eACP[c] + coa[c] <=> ACP[c] + R_3hcddec5ecoa[c]	PP_1408	PP_1408		PHAs Metabolism	1	-1000	1000	0
3HAACOAT140	3 Hydroxyacyl ACPCoA Transacylase	3hmrsACP[c] + coa[c] <=> ACP[c] + R_3hmrscoa[c]	PP_1408	PP_1408		PHAs Metabolism	1	-1000	1000	0
3HAACOAT141	3 Hydroxyacyl ACPCoA Transacylase	3hcmrs7eACP[c] + coa[c] <=> ACP[c] + R_3hcmrs7ecoa[c]	PP_1408	PP_1408		PHAs Metabolism	1	-1000	1000	0
3HAACOAT60	3 Hydroxyacyl ACPCoA Transacylase	3hhexACP[c] + coa[c] <=> ACP[c] + R_3hhcoa[c]	PP_1408	PP_1408		PHAs Metabolism	1	-1000	1000	0
3HAACOAT80	3 Hydroxyacyl ACPCoA Transacylase	3hoctACP[c] + coa[c] <=> ACP[c] + R_3hocoa[c]	PP_1408	PP_1408		PHAs Metabolism	1	-1000	1000	0
3HAD100	3 hydroxyacyl acyl carrier protein dehydratase n C100	3hdecACP[c] -> h2o[c] + tdec2eACP[c]	( PP_1602 or PP_4174 )	PP_1602 PP_4174		Fatty Acid Biosynthesis	0	0	1000	0
3HAD120	3 hydroxyacyl acyl carrier protein dehydratase n C120	3hddecACP[c] -> h2o[c] + tddec2eACP[c]	( PP_4174 or PP_1602 )	PP_1602 PP_4174		Fatty Acid Biosynthesis	0	0	1000	0
3HAD121	3 hydroxyacyl acyl carrier protein dehydratase n C121	3hcddec5eACP[c] -> h2o[c] + t3c5ddeceACP[c]	( PP_4174 or PP_1602 )	PP_1602 PP_4174		Fatty Acid Biosynthesis	0	0	1000	0
3HAD140	3 hydroxyacyl acyl carrier protein dehydratase n C140	3hmrsACP[c] -> h2o[c] + tmrs2eACP[c]	( PP_1602 or PP_4174 )	PP_1602 PP_4174		Fatty Acid Biosynthesis	0	0	1000	0
3HAD141	3 hydroxyacyl acyl carrier protein dehydratase n C141	3hcmrs7eACP[c] -> h2o[c] + t3c7mrseACP[c]	( PP_4174 or PP_1602 )	PP_1602 PP_4174		Fatty Acid Biosynthesis	0	0	1000	0
3HAD160	3 hydroxyacyl acyl carrier protein dehydratase n C160	3hpalmACP[c] -> h2o[c] + tpalm2eACP[c]	( PP_1602 or PP_4174 )	PP_1602 PP_4174		Fatty Acid Biosynthesis	0	0	1000	0
3HAD161	3 hydroxyacyl acyl carrier protein dehydratase n C161	3hcpalm9eACP[c] -> h2o[c] + t3c9palmeACP[c]	( PP_4174 or PP_1602 )	PP_1602 PP_4174		Fatty Acid Biosynthesis	0	0	1000	0
3HAD180	3 hydroxyacyl acyl carrier protein dehydratase n C180	3hoctaACP[c] -> h2o[c] + toctd2eACP[c]	( PP_1602 or PP_4174 )	PP_1602 PP_4174		Fatty Acid Biosynthesis	0	0	1000	0
3HAD181	3 hydroxyacyl acyl carrier protein dehydratase n C181	3hcvac11eACP[c] -> h2o[c] + t3c11vaceACP[c]	( PP_1602 or PP_4174 )	PP_1602 PP_4174		Fatty Acid Biosynthesis	0	0	1000	0
3HAD40	3 hydroxyacyl acyl carrier protein dehydratase n C40	3haACP[c] -> but2eACP[c] + h2o[c]	( PP_1602 or PP_4174 )	PP_1602 PP_4174		Fatty Acid Biosynthesis	0	0	1000	0
3HAD60	3 hydroxyacyl acyl carrier protein dehydratase n C60	3hhexACP[c] -> h2o[c] + thex2eACP[c]	( PP_4174 or PP_1602 )	PP_1602 PP_4174		Fatty Acid Biosynthesis	0	0	1000	0
3HAD80	3 hydroxyacyl acyl carrier protein dehydratase n C80	3hoctACP[c] -> h2o[c] + toct2eACP[c]	( PP_1602 or PP_4174 )	PP_1602 PP_4174		Fatty Acid Biosynthesis	0	0	1000	0
3HBCD	3 hydroxybutyryl CoA dehydratase	b2coa[c] + h2o[c] <=> 3hbcoa_R[c]	PP_4817	PP_4817		PHAs Metabolism	1	-1000	1000	0
3HBCOAHL	3 hydroxyisobutyryl CoA hydrolase	3hibutcoa[c] + h2o[c] -> 3hmp[c] + coa[c] + h[c]				Valine leucine and isoleucine degradation	0	0	1000	0
3HLYTCL	3 Hydroxy L tyrosine carboxy lyase	34dhphe[c] + h[c] -> co2[c] + dopa[c]	PP_2552	PP_2552		Plant growth promoting	0	0	1000	0
3MBZALDH	Benzyl alcohol dehydrogenase	3mbzalc[c] + nad[c] -> 3mbzald[c] + h[c] + nadh[c]	pWW0_128	pWW0_128		Aromatic Compounds Degradation Toluene Pathway	0	0	1000	0
3MBZDH	Benzaldehyde dehydrogenase	3mbzald[c] + h2o[c] + nad[c] -> 2 h[c] + m_tol[c] + nadh[c]	pWW0_131	pWW0_131		Aromatic Compounds Degradation Toluene Pathway	0	0	1000	0
3MBt2pp	HIsovalerate symport periplasm	3mb[p] + h[p] -> 3mb[c] + h[c]				Transport Inner Membrane	0	0	1000	0
3MBtex	3 methylbutanoic acid transport via diffusion extracellular to periplasm	3mb[e] <=> 3mb[p]				Transport Outer Membrane	1	-1000	1000	0
3MCAT23DOX	catechol 2 3 dioxygenase m xylene	3mcat[c] + o2[c] -> cchoxod[c] + h[c]	pWW0_097	pWW0_097		Aromatic Compounds Degradation Toluene Pathway	0	0	1000	0
3OADPCOAT	3 oxoadipate CoA transferase	3oxoadp[c] + succoa[c] -> oxadpcoa[c] + succ[c]	( PP_3951 and PP_3952 )	PP_3951 PP_3952		Aromatic Compounds Degradation B Ketoadipate pathway	0	0	1000	0
3OAR100	3 oxoacyl acyl carrier protein reductase n C100	3odecACP[c] + h[c] + nadph[c] <=> 3hdecACP[c] + nadp[c]	PP_1914	PP_1914		Fatty Acid Biosynthesis	1	-1000	1000	0
3OAR120	3 oxoacyl acyl carrier protein reductase n C120	3oddecACP[c] + h[c] + nadph[c] <=> 3hddecACP[c] + nadp[c]	PP_1914	PP_1914		Fatty Acid Biosynthesis	1	-1000	1000	0
3OAR121	3 oxoacyl acyl carrier protein reductase n C121	3ocddec5eACP[c] + h[c] + nadph[c] -> 3hcddec5eACP[c] + nadp[c]	PP_1914	PP_1914		Fatty Acid Biosynthesis	0	0	1000	0
3OAR140	3 oxoacyl acyl carrier protein reductase n C140	3omrsACP[c] + h[c] + nadph[c] <=> 3hmrsACP[c] + nadp[c]	PP_1914	PP_1914		Fatty Acid Biosynthesis	1	-1000	1000	0
3OAR141	3 oxoacyl acyl carrier protein reductase n C141	3ocmrs7eACP[c] + h[c] + nadph[c] -> 3hcmrs7eACP[c] + nadp[c]	PP_1914	PP_1914		Fatty Acid Biosynthesis	0	0	1000	0
3OAR160	3 oxoacyl acyl carrier protein reductase n C160	3opalmACP[c] + h[c] + nadph[c] <=> 3hpalmACP[c] + nadp[c]	PP_1914	PP_1914		Fatty Acid Biosynthesis	1	-1000	1000	0
3OAR161	3 oxoacyl acyl carrier protein reductase n C161	3ocpalm9eACP[c] + h[c] + nadph[c] -> 3hcpalm9eACP[c] + nadp[c]	PP_1914	PP_1914		Fatty Acid Biosynthesis	0	0	1000	0
3OAR180	3 oxoacyl acyl carrier protein reductase n C180	3ooctdACP[c] + h[c] + nadph[c] <=> 3hoctaACP[c] + nadp[c]	PP_1914	PP_1914		Fatty Acid Biosynthesis	1	-1000	1000	0
3OAR181	3 oxoacyl acyl carrier protein reductase n C181	3ocvac11eACP[c] + h[c] + nadph[c] -> 3hcvac11eACP[c] + nadp[c]	PP_1914	PP_1914		Fatty Acid Biosynthesis	0	0	1000	0
3OAR40	3 oxoacyl acyl carrier protein reductase n C40	actACP[c] + h[c] + nadph[c] <=> 3haACP[c] + nadp[c]	PP_1914	PP_1914		Fatty Acid Biosynthesis	1	-1000	1000	0
3OAR60	3 oxoacyl acyl carrier protein reductase n C60	3ohexACP[c] + h[c] + nadph[c] <=> 3hhexACP[c] + nadp[c]	PP_1914	PP_1914		Fatty Acid Biosynthesis	1	-1000	1000	0
3OAR80	3 oxoacyl acyl carrier protein reductase n C80	3ooctACP[c] + h[c] + nadph[c] <=> 3hoctACP[c] + nadp[c]	PP_1914	PP_1914		Fatty Acid Biosynthesis	1	-1000	1000	0
3OAS100	3 oxoacyl acyl carrier protein synthase n C100	h[c] + malACP[c] + ocACP[c] -> 3odecACP[c] + ACP[c] + co2[c]	( PP_1916 or PP_4175 or PP_3303 )	PP_1916 PP_3303 PP_4175		Fatty Acid Biosynthesis	0	0	1000	0
3OAS120	3 oxoacyl acyl carrier protein synthase n C120	dcaACP[c] + h[c] + malACP[c] -> 3oddecACP[c] + ACP[c] + co2[c]	( PP_1916 or PP_4175 or PP_3303 )	PP_1916 PP_3303 PP_4175		Fatty Acid Biosynthesis	0	0	1000	0
3OAS121	3 oxoacyl acyl carrier protein synthase n C121	cdec3eACP[c] + h[c] + malACP[c] -> 3ocddec5eACP[c] + ACP[c] + co2[c]	PP_4175	PP_4175		Fatty Acid Biosynthesis	0	0	1000	0
3OAS140	3 oxoacyl acyl carrier protein synthase n C140	ddcaACP[c] + h[c] + malACP[c] -> 3omrsACP[c] + ACP[c] + co2[c]	( PP_1916 or PP_4175 or PP_3303 )	PP_1916 PP_3303 PP_4175		Fatty Acid Biosynthesis	0	0	1000	0
3OAS141	3 oxoacyl acyl carrier protein synthase n C141	cddec5eACP[c] + h[c] + malACP[c] -> 3ocmrs7eACP[c] + ACP[c] + co2[c]	PP_4175	PP_4175		Fatty Acid Biosynthesis	0	0	1000	0
3OAS160	3 oxoacyl acyl carrier protein synthase n C160	h[c] + malACP[c] + myrsACP[c] -> 3opalmACP[c] + ACP[c] + co2[c]	( PP_1916 or PP_4175 or PP_3303 )	PP_1916 PP_3303 PP_4175		Fatty Acid Biosynthesis	0	0	1000	0
3OAS161	3 oxoacyl acyl carrier protein synthase n C161	h[c] + malACP[c] + tdeACP[c] -> 3ocpalm9eACP[c] + ACP[c] + co2[c]	PP_4175	PP_4175		Fatty Acid Biosynthesis	0	0	1000	0
3OAS180	3 oxoacyl acyl carrier protein synthase n C180	h[c] + malACP[c] + palmACP[c] -> 3ooctdACP[c] + ACP[c] + co2[c]	PP_4175	PP_4175		Fatty Acid Biosynthesis	0	0	1000	0
3OAS181	3 oxoacyl acyl carrier protein synthase n C181	h[c] + hdeACP[c] + malACP[c] -> 3ocvac11eACP[c] + ACP[c] + co2[c]	PP_4175	PP_4175		Fatty Acid Biosynthesis	0	0	1000	0
3OAS60	3 oxoacyl acyl carrier protein synthase n C60	butACP[c] + h[c] + malACP[c] -> 3ohexACP[c] + ACP[c] + co2[c]	( PP_1916 or PP_4175 or PP_3303 )	PP_1916 PP_3303 PP_4175		Fatty Acid Biosynthesis	0	0	1000	0
3OAS80	3 oxoacyl acyl carrier protein synthase n C80	h[c] + hexACP[c] + malACP[c] -> 3ooctACP[c] + ACP[c] + co2[c]	( PP_1916 or PP_4175 or PP_3303 )	PP_1916 PP_3303 PP_4175		Fatty Acid Biosynthesis	0	0	1000	0
3OXCOAT	3 oxoadipyl CoA thiolase	coa[c] + oxadpcoa[c] -> accoa[c] + succoa[c]	( PP_3280 or PP_1377 )	PP_1377 PP_3280		Aromatic Compounds Degradation B Ketoadipate pathway	0	0	1000	0
3OXOADPt_ex_	3 oxoadipate transport e	3oxoadp[e] <=> 3oxoadp[p]				Transport Outer Membrane	1	-1000	1000	0
3OXOADPt_pp_	3 oxoadipate MFS transporter	3oxoadp[p] + h[p] <=> 3oxoadp[c] + h[c]	PP_1378	PP_1378		Transport Inner Membrane	1	-1000	1000	0
3PQQS	Pyrroloquinolone quinone biosynthesis 3pqq	4pqq[c] <=> 3pqq[c]				Cofactor and Prosthetic Group Biosynthesis Pyrroloquinoline quinone biosynthesis	1	-1000	1000	0
3_4DHBZ1t_pp_	3 4 dihidroxy benzoate reversible trasporter via proton symport	34dhbz[p] + h[p] <=> 34dhbz[c] + h[c]	PP_1376	PP_1376		Transport Inner Membrane	1	-1000	1000	0
3_4DHBZt2	Protocatechuate outher membrane transport	34dhbz[e] <=> 34dhbz[p]	PP_1382	PP_1382		Transport Outer Membrane	1	-1000	1000	0
4ABUTabcpp	GABA transport via ABC system periplasm	4abut[p] + atp[c] + h2o[c] -> 4abut[c] + adp[c] + h[c] + pi[c]	( PP_3814 and PP_3815 and PP_3816 and PP_3817 )	PP_3814 PP_3815 PP_3816 PP_3817		Transport ABC system	0	0	1000	0
4CMCOAS	feruloyl coenzyme A synthetase AMP forming	T4hcinnm[c] + atp[c] + coa[c] -> 4cmcoa[c] + amp[c] + ppi[c]	PP_3356	PP_3356		Aromatic Compounds Degradation B Ketoadipate pathway	0	0	1000	0
4CMLCL_kt	4 carboxymuconolactone decarboxylase	4cml[c] + h[c] -> 5odhf2a[c] + co2[c]	( PP_1381 or PP_3648 )	PP_1381 PP_3648		Aromatic Compounds Degradation B Ketoadipate pathway	0	0	1000	0
4HBADH	4 hydroxy benzyl alcohol dehydrogenase	4hba[c] + nad[c] <=> 4hbald[c] + h[c] + nadh[c]				Cofactor and Prosthetic Group Biosynthesis Thiamine Metabolism	1	-1000	1000	0
4HBHYOX	4 hydroxybenzoate NADPHoxygen oxidoreductase 3 hydroxylating	4hbz[c] + h[c] + nadph[c] + o2[c] -> 34dhbz[c] + h2o[c] + nadp[c]	PP_3537	PP_3537		Aromatic Compounds Degradation B Ketoadipate pathway	0	0	1000	0
4HBZtex	4 Hydroxybenzoate transport extracellular	4hbz[e] <=> 4hbz[p]	PP_1383	PP_1383		Transport Outer Membrane	1	-1000	1000	0
4HDPROO	cis 4 hydroxy D proline oxidase	4hpro_DC[c] + 2 ficytc[c] -> 1py4h3c[c] + 2 focytc[c] + h[c]	PP_1255	PP_1255		Alternate Carbon and Nitrogen source Hydroxy proline metabolism	0	0	1000	0
4HPRODCabcpp	cis 4 Hydroxy D proline transport via ABC system	4hpro_DC[p] + atp[c] + h2o[c] -> 4hpro_DC[c] + adp[c] + h[c] + pi[c]	PP_1259	PP_1259		Transport ABC system	0	0	1000	0
4HPRODCtex	cis 4 hydroxy L proline transport extracellular	4hpro_DC[e] <=> 4hpro_DC[p]				Transport Outer Membrane	1	-1000	1000	0
4HPROE	4 hydroxyproline epimerase	4hpro_LT[c] <=> 4hpro_DC[c]	PP_1258	PP_1258		Alternate Carbon and Nitrogen source Hydroxy proline metabolism	1	-1000	1000	0
4HPROLTabcpp	trans 4 Hydroxy D proline transport via ABC system	4hpro_LT[p] + atp[c] + h2o[c] -> 4hpro_LT[c] + adp[c] + h[c] + pi[c]	PP_1259	PP_1259		Transport ABC system	0	0	1000	0
4HPROLTtex	trans 4 hydroxy L proline transport extracellular	4hpro_LT[e] <=> 4hpro_LT[p]				Transport Outer Membrane	1	-1000	1000	0
4HTHRS	4 Hydroxy L threonine synthase	h2o[c] + phthr[c] -> 4hthr[c] + pi[c]	( PP_1471 or PP_0662 )	PP_0662 PP_1471		Cofactor and Prosthetic Group Biosynthesis Vitamin B6 Metabolism	0	0	1000	0
4MBZALDH	Benzyl alcohol dehydrogenase	4mbzalc[c] + nad[c] -> 4mbzald[c] + h[c] + nadh[c]	pWW0_128	pWW0_128		Aromatic Compounds Degradation Toluene Pathway	0	0	1000	0
4MBZDH	Benzaldehyde dehydrogenase	4mbzald[c] + h2o[c] + nad[c] -> 2 h[c] + nadh[c] + p_tol[c]	pWW0_131	pWW0_131		Aromatic Compounds Degradation Toluene Pathway	0	0	1000	0
4MCAT23DOX	catechol 2 3 dioxygenase	4mcat[c] + o2[c] -> h[c] + hmccms[c]	pWW0_097	pWW0_097		Aromatic Compounds Degradation Toluene Pathway	0	0	1000	0
4OD	4 oxalocrotonate decarboxylase	h[c] + oxalc[c] -> co2[c] + op4en[c]	pWW0_091	pWW0_091		Aromatic Compounds Degradation Toluene Pathway	0	0	1000	0
4OD2	4 oxalocrotonate decarboxylase p xylene	2omcm[c] + h[c] -> 2hchd[c] + co2[c]	pWW0_091	pWW0_091		Aromatic Compounds Degradation Toluene Pathway	0	0	1000	0
4OT	4 oxalocrotonate tautomerase	2hmc[c] <=> oxalc[c]	( pWW0_090 or PP_2504 )	PP_2504 pWW0_090		Aromatic Compounds Degradation Toluene Pathway	1	-1000	1000	0
4OT2	4 oxalocrotonate tautomerase pXylene	hmccm[c] <=> 2omcm[c]	( pWW0_090 or PP_2504 )	PP_2504 pWW0_090		Aromatic Compounds Degradation Toluene Pathway	1	-1000	1000	0
4PCP	tetrapeptide L D carboxypeptidase	LalaDgluMdapDala[c] + h2o[c] -> LalaDgluMdap[c] + ala_D[c]	PP_4799	PP_4799		Cell Envelope Biosynthesis Peptidoglycan Biosynthesis	0	0	1000	0
4PCPpp	tetrapeptide L D carboxypeptidase periplasm	LalaDgluMdapDala[p] + h2o[p] -> LalaDgluMdap[p] + ala_D[p]				Cell Envelope Biosynthesis Peptidoglycan Biosynthesis	0	0	1000	0
5APTNabcpp	D amino valeric acid transport via ABC system periplasm	5aptn[p] + atp[c] + h2o[c] -> 5aptn[c] + adp[c] + h[c] + pi[c]	( PP_1137 and PP_1138 and PP_1139 and PP_1140 and PP_1141 )	PP_1137 PP_1138 PP_1139 PP_1140 PP_1141		Transport ABC system	0	0	1000	0
5APTNtex	D amino valeric acid transport via diffusion extracellular to periplasm	5aptn[e] <=> 5aptn[p]				Transport Outer Membrane	1	-1000	1000	0
5DH4DGLCD	5 dehydro 4 deoxyglucarate dehydratase decarboxylating	5dh4dglc[c] + h[c] -> 25dop[c] + co2[c] + h2o[c]	PP_3599	PP_3599		Alternate Carbon Ascorbate and Aldarate Metabolism	0	0	1000	0
5DOAN	5 deoxyadenosine nuclosidase	dad_5[c] + h2o[c] -> 5drib[c] + ade[c]				Purine Metabolism	0	0	1000	0
5OXPROabcpp	L oxoproline transport via ABC system	5oxpro[p] + atp[c] + h2o[c] -> 5oxpro[c] + adp[c] + h[c] + pi[c]				Transport ABC system	0	0	1000	0
5OXPROtex	L oxoproline transport via diffusion extracellular	5oxpro[e] <=> 5oxpro[p]				Transport Outer Membrane	1	-1000	1000	0
6ATHAtexi	6 acetylthiohexanoic acid transport via diffusion extracellular to periplasm	6atha[e] -> 6atha[p]	PP_1689	PP_1689		Transport Outer Membrane	0	0	1000	0
6HNACMO	6 hydroxynicotinic acid monooxygenase	6hnac[c] + 2 h[c] + nadh[c] + o2[c] -> co2[c] + dhpyr[c] + h2o[c] + nad[c]	PP_3944	PP_3944		Aromatic Compounds Degradation Nicotinic acid pathway	0	0	1000	0
6HNACt1pp	6 Hydroxy Nicotinic acid transport via proton symport periplasm	6hnac[p] + h[p] <=> 6hnac[c] + h[c]	PP_3940	PP_3940		Transport Inner Membrane	1	-1000	1000	0
6HNACtex	Nicotinic acid transport	6hnac[e] <=> 6hnac[p]	PP_3939	PP_3939		Transport Outer Membrane	1	-1000	1000	0
A5PISO	arabinose 5 phosphate isomerase	ru5p_D[c] <=> ara5p[c]	( PP_0957 or PP_1806 )	PP_0957 PP_1806		Cell Envelope Biosynthesis	1	-1000	1000	0
AAC24DABA	N acetyl diamonbutyric acid acylase	aac24dab[c] + h2o[c] -> 24dab[c] + ac[c] + h[c]	PP_4423	PP_4423		Alternate Carbon and Nitrogen source Ectoine Metabolism	0	0	1000	0
AACOAT_1	acetoacetyl CoA synthetase	acac[c] + atp[c] + coa[c] -> aacoa[c] + amp[c] + ppi[c]	PP_3071	PP_3071		Butanoate Metabolism	0	0	1000	0
AACTOOR	Aminoacetoneoxygen oxidoreductase deaminating flavin containing	aact[c] + h2o[c] + o2[c] -> h2o2[c] + mthgxl[c] + nh4[c]				Unassigned	0	0	1000	0
AADSACYCL	2 Aminoadipate 6 semialdehyde	h2o[c] + h[c] + thp2c[c] <=> L2aadp6sa[c]	PP_s0001	PP_s0001		Lysine Metabolism	1	-1000	1000	0
AALDCDLsi	Aminoacetaldehyde CO2 ligase spontaneous reaction	2amsa[c] + h[c] -> aacald[c] + co2[c]	PP_s0001	PP_s0001		Glycine Serine and threonine metabolism	0	0	1000	0
AASAD3	L aminoadipate semialdehyde dehydrogenase NADH	L2aadp6sa[c] + h2o[c] + nad[c] -> L2aadp[c] + 2 h[c] + nadh[c]	PP_5258	PP_5258		Lysine Metabolism	0	0	1000	0
AATA	2 aminoadipate transaminase	2oxoadp[c] + glu_L[c] <=> L2aadp[c] + akg[c]				Lysine Metabolism	1	-1000	1000	0
ABTA	4 aminobutyrate transaminase	4abut[c] + akg[c] -> glu_L[c] + sucsal[c]	( PP_0214 or PP_4108 )	PP_0214 PP_4108		Glutamate Metabolism	0	0	1000	0
ABUTD	Aminobutyraldehyde dehydrogenase	4abutn[c] + h2o[c] + nad[c] -> 4abut[c] + 2 h[c] + nadh[c]	( PP_5278 or PP_1481 or PP_2801 )	PP_1481 PP_2801 PP_5278		Alternate Carbon and Nitrogen source Amines and Polyamines Metabolism	0	0	1000	0
ABUTt2pp	4 aminobutyrate transport in via proton symport periplasm	4abut[p] + h[p] -> 4abut[c] + h[c]	( PP_4106 or PP_2543 or PP_2911 or PP_4756 )	PP_2543 PP_2911 PP_4106 PP_4756		Transport Inner Membrane	0	0	1000	0
ABUTtex	4 aminobutyrate transport via diffusion extracellular to periplasm	4abut[e] <=> 4abut[p]				Transport Outer Membrane	1	-1000	1000	0
ACACT1r	acetyl CoA C acetyltransferase	2 accoa[c] <=> aacoa[c] + coa[c]	( PP_2051 or PP_4636 or PP_3754 )	PP_2051 PP_3754 PP_4636		Butanoate Metabolism	1	-1000	1000	0
ACACt2pp	acetoacetate transport via proton symport periplasm	acac[p] + h[p] <=> acac[c] + h[c]	PP_3124	PP_3124		Transport Inner Membrane	1	-1000	1000	0
ACACtex	acetoacetate transport via diffusion extracellular to periplasm	acac[e] <=> acac[p]				Transport Outer Membrane	1	-1000	1000	0
ACALD	acetaldehyde dehydrogenase acetylating	acald[c] + coa[c] + nad[c] <=> accoa[c] + h[c] + nadh[c]	pWW0_093	pWW0_093		Aromatic Compounds Degradation Toluene Pathway	1	-1000	1000	0
ACALDtex	acetaldehyde transport via diffusion extracellular to periplasm	acald[e] <=> acald[p]				Transport Outer Membrane	1	-1000	1000	0
ACALDtpp	acetaldehyde reversible transport periplasm	acald[p] <=> acald[c]				Transport Inner Membrane	1	-1000	1000	0
ACBIPGT	Adenosyl cobinamide phosphate guanyltransferase	adocbip[c] + gtp[c] + h[c] -> agdpcbi[c] + ppi[c]	PP_1678	PP_1678		Cofactor and Prosthetic Group Biosynthesis Porphyrin and Chlorophyll Metabolism	0	0	1000	0
ACCOAC	acetyl CoA carboxylase	accoa[c] + atp[c] + hco3[c] -> adp[c] + h[c] + malcoa[c] + pi[c]	( PP_1607 and PP_0559 and PP_0558 and PP_1996 )	PP_0558 PP_0559 PP_1607 PP_1996		Fatty Acid Biosynthesis	0	0	1000	0
ACGAMT	UDP N acetylglucosamineundecaprenylphosphate N acetylglucosamine 1 phosphate transferase	uacgam[c] + udcpp[c] -> ump[c] + unaga[c]	PP_1804	PP_1804		Cell Envelope Biosynthesis O antigen Biosynthesis	0	0	1000	0
ACGK	acetylglutamate kinase	acglu[c] + atp[c] -> acg5p[c] + adp[c]	PP_5289	PP_5289		Urea cycleamino group metabolism	0	0	1000	0
ACGS	N acetylglutamate synthase	accoa[c] + glu_L[c] -> acglu[c] + coa[c] + h[c]	PP_5185	PP_5185		Urea cycleamino group metabolism	0	0	1000	0
ACHBS	2 aceto 2 hydroxybutanoate synthase	2obut[c] + h[c] + pyr[c] -> 2ahbut[c] + co2[c]	( PP_4679 and PP_4680 )	PP_4679 PP_4680		Valine Leucine and Isoleucine Metabolism	0	0	1000	0
ACLS	acetolactate synthase	h[c] + 2 pyr[c] -> alac_S[c] + co2[c]	( ( PP_4679 and PP_4680 ) or PP_1157 or PP_3365 )	PP_1157 PP_3365 PP_4679 PP_4680		Cofactor and Prosthetic Group Biosynthesis Pantothenate and CoA Biosynthesis	0	0	1000	0
ACOAD10f	acyl CoA dehydrogenase heptanoyl CoA	fad[c] + hpcoa[c] <=> fadh2[c] + hp2coa[c]	PP_1893	PP_1893		Fatty Acid Metabolism	1	-1000	1000	0
ACOAD11f	acyl CoA dehydrogenase nonanoyl CoA	fad[c] + nonacoa[c] <=> fadh2[c] + nona2coa[c]	PP_1893	PP_1893		Fatty Acid Metabolism	1	-1000	1000	0
ACOAD12f	acyl CoA dehydrogenase Phenyldecanoyl CoA	fad[c] + pdcacoa[c] <=> fadh2[c] + pdca2coa[c]	PP_1893	PP_1893		Fatty Acid Metabolism	1	-1000	1000	0
ACOAD13f	acyl CoA dehydrogenase Phenylnonanoyl CoA	fad[c] + pnonacoa[c] <=> fadh2[c] + pnona2coa[c]	PP_1893	PP_1893		Fatty Acid Metabolism	1	-1000	1000	0
ACOAD14f	acyl CoA dehydrogenase Phenyloctanoyl CoA	fad[c] + poctacoa[c] <=> fadh2[c] + pocta2coa[c]	PP_1893	PP_1893		Fatty Acid Metabolism	1	-1000	1000	0
ACOAD15f	acyl CoA dehydrogenase Phenylheptanoyl CoA	fad[c] + phpcoa[c] <=> fadh2[c] + php2coa[c]	PP_1893	PP_1893		Fatty Acid Metabolism	1	-1000	1000	0
ACOAD16f	acyl CoA dehydrogenase Phenylhexanoyl CoA	fad[c] + phxacoa[c] <=> fadh2[c] + phxa2coa[c]	PP_1893	PP_1893		Fatty Acid Metabolism	1	-1000	1000	0
ACOAD17f	acyl CoA dehydrogenase Phenylpentanoyl CoA	fad[c] + pptcoa[c] <=> fadh2[c] + ppt2coa[c]	PP_1893	PP_1893		Fatty Acid Metabolism	1	-1000	1000	0
ACOAD18f	acyl CoA dehydrogenase Phenylbutyryl CoA	fad[c] + pbcoa[c] <=> fadh2[c] + pb2coa[c]	PP_1893	PP_1893		Fatty Acid Metabolism	1	-1000	1000	0
ACOAD19f	acyl CoA dehydrogenase Phenylpropionyl CoA	fad[c] + phppcoa[c] <=> cinmcoa[c] + fadh2[c]	PP_1893	PP_1893		Fatty Acid Metabolism	1	-1000	1000	0
ACOAD1f	acyl CoA dehydrogenase butanoyl CoA	btcoa[c] + fad[c] <=> b2coa[c] + fadh2[c]	( PP_1893 or PP_2216 )	PP_1893 PP_2216		Fatty Acid Metabolism	1	-1000	1000	0
ACOAD20f	acyl CoA dehydrogenase 6 acetylthiohexanoyl CoA	6athcoa[c] + fad[c] <=> 6ath2coa[c] + fadh2[c]	PP_1893	PP_1893		Fatty Acid Metabolism	1	-1000	1000	0
ACOAD21f	acyl CoA dehydrogenase 4 acetylthiobutanoyl CoA	4atbcoa[c] + fad[c] <=> 4atb2coa[c] + fadh2[c]	PP_1893	PP_1893		Fatty Acid Metabolism	1	-1000	1000	0
ACOAD22f	acyl CoA dehydrogenase vaccenyl CoA	fad[c] + vacccoa[c] <=> fadh2[c] + vacc2coa[c]	PP_1893	PP_1893		Fatty Acid Metabolism	1	-1000	1000	0
ACOAD23f	acyl CoA dehydrogenase cis hexadec 9 enoyl CoA	fad[c] + hdcoa[c] <=> fadh2[c] + hd2coa[c]	PP_1893	PP_1893		Fatty Acid Metabolism	1	-1000	1000	0
ACOAD24f	acyl CoA dehydrogenase cis tetradec 7 enoyl CoA	fad[c] + tdecoa[c] <=> fadh2[c] + tde2coa[c]	PP_1893	PP_1893		Fatty Acid Metabolism	1	-1000	1000	0
ACOAD25f	acyl CoA dehydrogenase cis dodedec 5 enoyl CoA C121d5	ddecoa[c] + fad[c] <=> dde2coa[c] + fadh2[c]	PP_1893	PP_1893		Fatty Acid Metabolism	1	-1000	1000	0
ACOAD26f	acyl CoA dehydrogenase acyl CoA dehydrogenase oleicyl CoA C181d9	fad[c] + odecoa[c] <=> fadh2[c] + ode2coa[c]	PP_1893	PP_1893		Fatty Acid Metabolism	1	-1000	1000	0
ACOAD27f	acyl CoA dehydrogenase cis hexadec 7 enoyl CoA	fad[c] + hdd7coa[c] <=> fadh2[c] + hdd7_2_coa[c]	PP_1893	PP_1893		Fatty Acid Metabolism	1	-1000	1000	0
ACOAD28f	acyl CoA dehydrogenase cis tetradec 5 enoyl CoA	fad[c] + tded5coa[c] <=> fadh2[c] + tded5_2_coa[c]	PP_1893	PP_1893		Fatty Acid Metabolism	1	-1000	1000	0
ACOAD29f	acyl CoA dehydrogenase petroselenyl CoA	fad[c] + ptslacoa[c] <=> fadh2[c] + ptsla2coa[c]	PP_1893	PP_1893		Fatty Acid Metabolism	1	-1000	1000	0
ACOAD2f	acyl CoA dehydrogenase hexanoyl CoA	fad[c] + hxcoa[c] <=> fadh2[c] + hx2coa[c]	( PP_2216 or PP_1893 or PP_2048 )	PP_1893 PP_2048 PP_2216		Fatty Acid Metabolism	1	-1000	1000	0
ACOAD30f	acyl CoA dehydrogenase cis hexadec 4 enoyl CoA	fad[c] + hdd4coa[c] <=> fadh2[c] + hdd4_2_coa[c]	PP_1893	PP_1893		Fatty Acid Metabolism	1	-1000	1000	0
ACOAD31f	acyl CoA dehydrogenase linoleic coenzyme A	fad[c] + lnlccoa[c] <=> fadh2[c] + lnlc2coa[c]	PP_1893	PP_1893		Fatty Acid Metabolism	1	-1000	1000	0
ACOAD32f	acyl CoA dehydrogenase cis cis hexadec 7 10 dienoyl CoA	fad[c] + hd_7_10_coa[c] <=> fadh2[c] + hd710_2_coa[c]	PP_1893	PP_1893		Fatty Acid Metabolism	1	-1000	1000	0
ACOAD33f	acyl CoA dehydrogenase cis cis tetradec 5 8 dienoyl CoA	fad[c] + td_5_8_coa[c] <=> fadh2[c] + td58_2_coa[c]	PP_1893	PP_1893		Fatty Acid Metabolism	1	-1000	1000	0
ACOAD34f	acyl CoA dehydrogenase 4 cis decenoyl CoA	dec4coa[c] + fad[c] <=> dec4_2_coa[c] + fadh2[c]	PP_1893	PP_1893		Fatty Acid Metabolism	1	-1000	1000	0
ACOAD3f	acyl CoA dehydrogenase octanoyl CoA	fad[c] + occoa[c] <=> fadh2[c] + oc2coa[c]	( PP_1893 or PP_2048 )	PP_1893 PP_2048		Fatty Acid Metabolism	1	-1000	1000	0
ACOAD4f	acyl CoA dehydrogenase decanoyl CoA	dcacoa[c] + fad[c] <=> dc2coa[c] + fadh2[c]	( PP_1893 or PP_2048 )	PP_1893 PP_2048		Fatty Acid Metabolism	1	-1000	1000	0
ACOAD5f	acyl CoA dehydrogenase dodecanoyl CoA	ddcacoa[c] + fad[c] <=> dd2coa[c] + fadh2[c]	( PP_1893 or PP_2048 )	PP_1893 PP_2048		Fatty Acid Metabolism	1	-1000	1000	0
ACOAD6f	acyl CoA dehydrogenase tetradecanoyl CoA	fad[c] + tdcoa[c] <=> fadh2[c] + td2coa[c]	( PP_1893 or PP_2048 )	PP_1893 PP_2048		Fatty Acid Metabolism	1	-1000	1000	0
ACOAD7f	acyl CoA dehydrogenase hexadecanoyl CoA	fad[c] + pmtcoa[c] <=> fadh2[c] + hdd2coa[c]	PP_1893	PP_1893		Fatty Acid Metabolism	1	-1000	1000	0
ACOAD8f	acyl CoA dehydrogenase octadecanoyl CoA	fad[c] + stcoa[c] <=> fadh2[c] + od2coa[c]	PP_1893	PP_1893		Fatty Acid Metabolism	1	-1000	1000	0
ACOADH1	acyl CoA dehydrogenase 2 Methyl butanoyl CoA	2mbcoa[c] + fad[c] -> 2mb2coa[c] + fadh2[c]				Valine leucine and isoleucine degradation	0	0	1000	0
ACOADH2	acyl CoA dehydrogenase Isobutiryl CoA	2 ibcoa[c] + o2[c] -> 2 2mp2coa[c] + 2 h2o[c]				Valine leucine and isoleucine degradation	0	0	1000	0
ACOATA	Acetyl CoA ACP transacylase	ACP[c] + accoa[c] <=> acACP[c] + coa[c]	( PP_1915 and PP_4175 )	PP_1915 PP_4175		Fatty Acid Biosynthesis	1	-1000	1000	0
ACODA	acetylornithine deacetylase	acorn[c] + h2o[c] -> ac[c] + orn[c]	( PP_5186 or PP_1346 )	PP_1346 PP_5186		Urea cycleamino group metabolism	0	0	1000	0
ACONCt4pp	citrate transport via sodium symport periplasm	acon_C[p] + na1[p] -> acon_C[c] + na1[c]	( PP_1416 and PP_1417 and PP_1418 )	PP_1416 PP_1417 PP_1418		Transport Inner Membrane	0	0	1000	0
ACONCtex	cis aconitate transport external	acon_C[e] <=> acon_C[p]	( PP_1419 or PP_2058 )	PP_1419 PP_2058		Transport Outer Membrane	1	-1000	1000	0
ACONIs	aconitate isomerase spontaneous	acon_T[c] <=> acon_C[c]				Alternate Carbon	1	-1000	1000	0
ACONMT	Trans aconitate methyltransferase	acon_T[c] + amet[c] -> aconm[c] + ahcys[c]	PP_2545	PP_2545		Alternate Carbon	0	0	1000	0
ACONTa	aconitase half reaction A Citrate hydro lyase	cit[c] <=> acon_C[c] + h2o[c]	( PP_2112 or PP_2339 )	PP_2112 PP_2339		TCA Cycle	1	-1000	1000	0
ACONTb	aconitase half reaction B Isocitrate hydro lyase	acon_C[c] + h2o[c] <=> icit[c]	( PP_2339 or PP_2112 )	PP_2112 PP_2339		TCA Cycle	1	-1000	1000	0
ACOTA	acetylornithine transaminase	acorn[c] + akg[c] <=> acg5sa[c] + glu_L[c]	PP_4481	PP_4481		Urea cycleamino group metabolism	1	-1000	1000	0
ACPPAT120	acyl acyl carrier protein phosphate acyltransferase C120	ddcaACP[c] + h[c] + pi[c] -> ACP[c] + ddcap[c]	( PP_1915 and PP_1912 )	PP_1912 PP_1915		Glycerophospholipid Metabolism	0	0	1000	0
ACPPAT140	acyl acyl carrier protein phosphate acyltransferase C140	h[c] + myrsACP[c] + pi[c] -> ACP[c] + ttdcap[c]	( PP_1915 and PP_1912 )	PP_1912 PP_1915		Glycerophospholipid Metabolism	0	0	1000	0
ACPPAT141	acyl acyl carrier protein phosphate acyltransferase C141	h[c] + pi[c] + tdeACP[c] -> ACP[c] + ttdceap[c]	( PP_1915 and PP_1912 )	PP_1912 PP_1915		Glycerophospholipid Metabolism	0	0	1000	0
ACPPAT160	acyl acyl carrier protein phosphate acyltransferase C160	h[c] + palmACP[c] + pi[c] -> ACP[c] + hdcap[c]	( PP_1915 and PP_1912 )	PP_1912 PP_1915		Glycerophospholipid Metabolism	0	0	1000	0
ACPPAT161	acyl acyl carrier protein phosphate acyltransferase C161	h[c] + hdeACP[c] + pi[c] -> ACP[c] + hdceap[c]	( PP_1915 and PP_1912 )	PP_1912 PP_1915		Glycerophospholipid Metabolism	0	0	1000	0
ACPPAT180	acyl acyl carrier protein phosphate acyltransferase C180	h[c] + ocdcaACP[c] + pi[c] -> ACP[c] + ocdcap[c]	( PP_1915 and PP_1912 )	PP_1912 PP_1915		Glycerophospholipid Metabolism	0	0	1000	0
ACPPAT181	acyl acyl carrier protein phosphate acyltransferase C181	h[c] + octeACP[c] + pi[c] -> ACP[c] + ocdceap[c]	( PP_1915 and PP_1912 )	PP_1912 PP_1915		Glycerophospholipid Metabolism	0	0	1000	0
ACPS1	acyl carrier protein synthase	apoACP[c] + coa[c] -> ACP[c] + h[c] + pap[c]	PP_1183	PP_1183		Cell Envelope Biosynthesis	0	0	1000	0
ACS	acetyl CoA synthetase	ac[c] + atp[c] + coa[c] -> accoa[c] + amp[c] + ppi[c]	( PP_4487 or PP_4702 )	PP_4487 PP_4702		Gluconeogenesis	0	0	1000	0
ACS2	acetyl CoA synthase propionate	atp[c] + coa[c] + ppa[c] -> amp[c] + ppcoa[c] + ppi[c]	PP_2351	PP_2351		Alternate Carbon Propanoate Metabolism	0	0	1000	0
ACSERtex	O Acetyl L serine transport via diffusion extracellular to periplasm	acser[e] <=> acser[p]				Transport Outer Membrane	1	-1000	1000	0
ACSERtpp	O Acetyl L serine export via facilitated transport	acser[c] -> acser[p]	PP_2872	PP_2872		Transport Inner Membrane	0	0	1000	0
ACSPHAC100	R 3 Hydroxyacid Acyl CoA Synthetase C100	R_3hdcaa[c] + atp[c] + coa[c] -> R_3hdcoa[c] + amp[c] + ppi[c]	( ( PP_4549 or PP_4550 ) or PP_0763 )	PP_0763 PP_4549 PP_4550		PHAs Metabolism	0	0	1000	0
ACSPHAC101	R 3 Hydroxyacid Acyl CoA Synthetase C101	R3hdec4e[c] + atp[c] + coa[c] -> R3hdec4coa[c] + amp[c] + ppi[c]	( ( PP_4549 or PP_4550 ) or PP_0763 )	PP_0763 PP_4549 PP_4550		PHAs Metabolism	0	0	1000	0
ACSPHAC120	R 3 Hydroxyacid Acyl CoA Synthetase C120	R_3hdda[c] + atp[c] + coa[c] -> R_3hddcoa[c] + amp[c] + ppi[c]	( ( PP_4549 or PP_4550 ) or PP_0763 )	PP_0763 PP_4549 PP_4550		PHAs Metabolism	0	0	1000	0
ACSPHAC121	R 3 Hydroxyacid Acyl CoA Synthetase C121	R_3hdd5ea[c] + atp[c] + coa[c] -> R_3hcddec5ecoa[c] + amp[c] + ppi[c]	( ( PP_4549 or PP_4550 ) or PP_0763 )	PP_0763 PP_4549 PP_4550		PHAs Metabolism	0	0	1000	0
ACSPHAC121d6	R 3 Hydroxyacid Acyl CoA Synthetase C121d6	R_3hdd6e[c] + atp[c] + coa[c] -> R_3hdd6coa[c] + amp[c] + ppi[c]	( ( PP_4549 or PP_4550 ) or PP_0763 )	PP_0763 PP_4549 PP_4550		PHAs Metabolism	0	0	1000	0
ACSPHAC140	R 3 Hydroxyacid Acyl CoA Synthetase C140	R_3httdca[c] + atp[c] + coa[c] -> R_3hmrscoa[c] + amp[c] + ppi[c]	( ( PP_4549 or PP_4550 ) or PP_0763 )	PP_0763 PP_4549 PP_4550		PHAs Metabolism	0	0	1000	0
ACSPHAC141	R 3 Hydroxyacid Acyl CoA Synthetase C141	R_3hcmrs7e[c] + atp[c] + coa[c] -> R_3hcmrs7ecoa[c] + amp[c] + ppi[c]	( ( PP_4549 or PP_4550 ) or PP_0763 )	PP_0763 PP_4549 PP_4550		PHAs Metabolism	0	0	1000	0
ACSPHAC141d5	R 3 Hydroxyacid Acyl CoA Synthetase C141	R_3htd5e[c] + atp[c] + coa[c] -> R_3htd5coa[c] + amp[c] + ppi[c]	( ( PP_4549 or PP_4550 ) or PP_0763 )	PP_0763 PP_4549 PP_4550		PHAs Metabolism	0	0	1000	0
ACSPHAC142	R 3 Hydroxyacid Acyl CoA Synthetase C142	R_3htd58e[c] + atp[c] + coa[c] -> R_3htd58coa[c] + amp[c] + ppi[c]	( ( PP_4549 or PP_4550 ) or PP_0763 )	PP_0763 PP_4549 PP_4550		PHAs Metabolism	0	0	1000	0
ACSPHAC160	R 3 Hydroxyacid Acyl CoA Synthetase C160	R_3hhdca[c] + atp[c] + coa[c] -> R_3hhdcoa[c] + amp[c] + ppi[c]	( PP_0763 or ( PP_4549 or PP_4550 ) )	PP_0763 PP_4549 PP_4550		PHAs Metabolism	0	0	1000	0
ACSPHAC40	R 3 Hydroxyacid Acyl CoA Synthetase C40	atp[c] + bhb[c] + coa[c] -> 3hbcoa_R[c] + amp[c] + ppi[c]	( ( PP_4549 or PP_4550 ) or PP_0763 )	PP_0763 PP_4549 PP_4550		PHAs Metabolism	0	0	1000	0
ACSPHAC50	R 3 Hydroxyacid Acyl CoA Synthetase C50	R_3hpt[c] + atp[c] + coa[c] -> R_3hptcoa[c] + amp[c] + ppi[c]	( ( PP_4549 or PP_4550 ) or PP_0763 )	PP_0763 PP_4549 PP_4550		PHAs Metabolism	0	0	1000	0
ACSPHAC60	R 3 Hydroxyacid Acyl CoA Synthetase C60	R_3hhxa[c] + atp[c] + coa[c] -> R_3hhcoa[c] + amp[c] + ppi[c]	( ( PP_4549 or PP_4550 ) or PP_0763 )	PP_0763 PP_4549 PP_4550		PHAs Metabolism	0	0	1000	0
ACSPHAC70	R 3 Hydroxyacid Acyl CoA Synthetase C70	R_3hhpa[c] + atp[c] + coa[c] -> R_3hhpcoa[c] + amp[c] + ppi[c]	( ( PP_4549 or PP_4550 ) or PP_0763 )	PP_0763 PP_4549 PP_4550		PHAs Metabolism	0	0	1000	0
ACSPHAC80	R 3 Hydroxyacid Acyl CoA Synthetase C80	R_3hocta[c] + atp[c] + coa[c] -> R_3hocoa[c] + amp[c] + ppi[c]	( ( PP_4549 or PP_4550 ) or PP_0763 )	PP_0763 PP_4549 PP_4550		PHAs Metabolism	0	0	1000	0
ACSPHAC90	R 3 Hydroxyacid Acyl CoA Synthetase C90	R_3hnonaa[c] + atp[c] + coa[c] -> R_3hnonacoa[c] + amp[c] + ppi[c]	( ( PP_4549 or PP_4550 ) or PP_0763 )	PP_0763 PP_4549 PP_4550		PHAs Metabolism	0	0	1000	0
ACSPHACP100	R 3 Hydroxyacid Acyl CoA Synthetase Phenyl C100	R_3hpdeca[c] + atp[c] + coa[c] -> R_3hpdecacoa[c] + amp[c] + ppi[c]	( PP_4549 or PP_4550 )	PP_4549 PP_4550		PHAs Metabolism	0	0	1000	0
ACSPHACP40	R 3 Hydroxyacid Acyl CoA Synthetase Phenyl C40	R_3hpba[c] + atp[c] + coa[c] -> R_3hpbcoa[c] + amp[c] + ppi[c]	( PP_4549 or PP_4550 )	PP_4549 PP_4550		PHAs Metabolism	0	0	1000	0
ACSPHACP50	R 3 Hydroxyacid Acyl CoA Synthetase Phenyl C50	R_3hppta[c] + atp[c] + coa[c] -> R_3hpptcoa[c] + amp[c] + ppi[c]	( PP_4549 or PP_4550 )	PP_4549 PP_4550		PHAs Metabolism	0	0	1000	0
ACSPHACP60	R 3 Hydroxyacid Acyl CoA Synthetase Phenyl C60	R_3hphxa[c] + atp[c] + coa[c] -> R_3hphxacoa[c] + amp[c] + ppi[c]	( PP_4549 or PP_4550 )	PP_4549 PP_4550		PHAs Metabolism	0	0	1000	0
ACSPHACP70	R 3 Hydroxyacid Acyl CoA Synthetase Phenyl C70	R_3hphpa[c] + atp[c] + coa[c] -> R_3hphpcoa[c] + amp[c] + ppi[c]	( PP_4549 or PP_4550 )	PP_4549 PP_4550		PHAs Metabolism	0	0	1000	0
ACSPHACP80	R 3 Hydroxyacid Acyl CoA Synthetase Phenyl C80	R_3hpocta[c] + atp[c] + coa[c] -> R_3hpoctacoa[c] + amp[c] + ppi[c]	( PP_4549 or PP_4550 )	PP_4549 PP_4550		PHAs Metabolism	0	0	1000	0
ACSPHACP90	R 3 Hydroxyacid Acyl CoA Synthetase Phenyl C90	R_3hpnona[c] + atp[c] + coa[c] -> R_3hpnonacoa[c] + amp[c] + ppi[c]	( PP_4549 or PP_4550 )	PP_4549 PP_4550		PHAs Metabolism	0	0	1000	0
ACSPHACT40	R 3 Hydroxyacid Acyl CoA Synthetase Acetylthio C40	R_3h4atba[c] + atp[c] + coa[c] -> R_3h4atbcoa[c] + amp[c] + ppi[c]	( PP_4549 or PP_4550 )	PP_4549 PP_4550		PHAs Metabolism	0	0	1000	0
ACSPHACT60	R 3 Hydroxyacid Acyl CoA Synthetase Acetylthio C60	R_3h6atha[c] + atp[c] + coa[c] -> R_3h6athcoa[c] + amp[c] + ppi[c]	( PP_4549 or PP_4550 )	PP_4549 PP_4550		PHAs Metabolism	0	0	1000	0
ACTDHi	acetoin dehydrogenase	actn_R[c] + coa[c] + nad[c] -> acald[c] + accoa[c] + h[c] + nadh[c]	( PP_0555 and PP_0554 and PP_0553 and PP_0556 )	PP_0553 PP_0554 PP_0555 PP_0556		Alternate Carbon Butanediol Metabolism	0	0	1000	0
ACTNtex	acetoin transpor external	actn_R[e] <=> actn_R[p]				Transport Outer Membrane	1	-1000	1000	0
ACTNtpp	R acetoin transport via proton symport periplasm	actn_R[p] + h[p] -> actn_R[c] + h[c]				Transport Inner Membrane	0	0	1000	0
ACt2rpp	acetate reversible transport via proton symport periplasm	ac[p] + h[p] <=> ac[c] + h[c]				Transport Inner Membrane	1	-1000	1000	0
ACt4pp	NaAcetate symport periplasm	ac[p] + na1[p] -> ac[c] + na1[c]	PP_1743	PP_1743		Transport Inner Membrane	0	0	1000	0
ACt5pp	acetate transport in via proton symport	ac[p] + 2 h[p] -> ac[c] + 2 h[c]	PP_1188	PP_1188		Transport Inner Membrane	0	0	1000	0
ACtex	Acetate transport via diffusion extracellular to periplasm	ac[e] <=> ac[p]				Transport Outer Membrane	1	-1000	1000	0
ADA	Adenosine deaminase	adn[c] + h2o[c] + h[c] -> ins[c] + nh4[c]	PP_0591	PP_0591		Purine Metabolism	0	0	1000	0
ADCL	4 aminobenzoate synthase	4adcho[c] -> 4abz[c] + h[c] + pyr[c]	PP_1917	PP_1917		Cofactor and Prosthetic Group Biosynthesis Folate Biosynthesis	0	0	1000	0
ADCPS1	adenosylcobinamide phosphate synthase	adcobhex[c] + appl[c] + atp[c] -> adocbi[c] + adp[c] + h[c] + pi[c]	( PP_1676 and PP_1675 )	PP_1675 PP_1676		Cofactor and Prosthetic Group Biosynthesis Porphyrin and Chlorophyll Metabolism	0	0	1000	0
ADCPS2	adenosylcobinamide phosphate synthase	adcobhex[c] + applp[c] + atp[c] -> adocbip[c] + adp[c] + h[c] + pi[c]	( PP_1676 and PP_1675 )	PP_1675 PP_1676		Cofactor and Prosthetic Group Biosynthesis Porphyrin and Chlorophyll Metabolism	0	0	1000	0
ADCS	4 amino 4 deoxychorismate synthase	chor[c] + gln_L[c] -> 4adcho[c] + glu_L[c]	PP_2329	PP_2329		Cofactor and Prosthetic Group Biosynthesis Folate Biosynthesis	0	0	1000	0
ADCYRS	adenosylcobyric acid synthase glutamine hydrolysing	adcobdam[c] + 4 atp[c] + 4 gln_L[c] + 4 h2o[c] -> adcobhex[c] + 4 adp[c] + 4 glu_L[c] + 4 h[c] + 4 pi[c]	PP_1677	PP_1677		Cofactor and Prosthetic Group Biosynthesis Porphyrin and Chlorophyll Metabolism	0	0	1000	0
ADEt2rpp	adenine transport via proton symport reversible periplasm	ade[p] + h[p] <=> ade[c] + h[c]	PP_4653	PP_4653		Transport Inner Membrane	1	-1000	1000	0
ADEtex	adenine transport via diffusion extracellular to periplasm	ade[e] <=> ade[p]				Transport Outer Membrane	1	-1000	1000	0
ADK1	adenylate kinase	amp[c] + atp[c] <=> 2 adp[c]	PP_1506	PP_1506		Purine Metabolism	1	-1000	1000	0
ADK3	adentylate kinase GTP	amp[c] + gtp[c] <=> adp[c] + gdp[c]	PP_1506	PP_1506		Purine Metabolism	1	-1000	1000	0
ADK4	adentylate kinase ITP	amp[c] + itp[c] <=> adp[c] + idp[c]	PP_1506	PP_1506		Purine Metabolism	1	-1000	1000	0
ADNCYC	adenylate cyclase	atp[c] -> camp[c] + ppi[c]	PP_5222	PP_5222		Purine Metabolism	0	0	1000	0
ADNK1	adenosine kinase	adn[c] + atp[c] -> adp[c] + amp[c] + h[c]	PP_1506	PP_1506		Purine Metabolism	0	0	1000	0
ADNUC	adenosine hydrolase	adn[c] + h2o[c] -> ade[c] + rib_D[c]	PP_2460	PP_2460		Purine Metabolism	0	0	1000	0
ADNtex	adenosine transport via diffusion extracellular to periplasm	adn[e] <=> adn[p]	( PP_4291 or PP_4293 )	PP_4291 PP_4293		Transport Outer Membrane	1	-1000	1000	0
ADOCBIK	Adenosyl cobinamide kinase	adocbi[c] + atp[c] -> adocbip[c] + adp[c] + h[c]	PP_1678	PP_1678		Cofactor and Prosthetic Group Biosynthesis Porphyrin and Chlorophyll Metabolism	0	0	1000	0
ADOCBLS	Adenosylcobalamin 5 phosphate synthase	agdpcbi[c] + rdmbzi[c] -> adocbl[c] + gmp[c] + h[c]	PP_1681	PP_1681		Cofactor and Prosthetic Group Biosynthesis Porphyrin and Chlorophyll Metabolism	0	0	1000	0
ADOCBLabcpp	Adenosylcobalamin transport via ABC system periplasm	adocbl[p] + atp[c] + h2o[c] -> adocbl[c] + adp[c] + h[c] + pi[c]	( ( PP_0524 and PP_4687 and PP_4688 ) or ( PP_0524 and PP_2417 and PP_2416 ) )	PP_0524 PP_2416 PP_2417 PP_4687 PP_4688		Transport ABC system	0	0	1000	0
ADOCBLtonex	Adenosylcobalimin transport via ton system extermal	adocbl[e] + h[p] -> adocbl[p] + h[c]	( PP_0525 and ( PP_5306 and PP_5307 and PP_5308 ) )	PP_0525 PP_5306 PP_5307 PP_5308		Transport Outer Membrane	0	0	1000	0
ADPRDP	ADPribose diphosphatase	adprib[c] + h2o[c] -> amp[c] + 2 h[c] + r5p[c]	( PP_4919 or PP_0260 )	PP_0260 PP_4919		Purine Metabolism	0	0	1000	0
ADPT	adenine phosphoribosyltransferase	ade[c] + prpp[c] -> amp[c] + ppi[c]	PP_4266	PP_4266		Purine Metabolism	0	0	1000	0
ADSELK	adenylyl selenate kinase	adsel[c] + atp[c] -> 3padsel[c] + adp[c] + h[c]	( PP_1303 and PP_1304 )	PP_1303 PP_1304		Unassigned	0	0	1000	0
ADSELR	phosphoadenylyl selenate reductase thioredoxin	3padsel[c] + trdrd[c] -> 2 h[c] + pap[c] + slnt[c] + trdox[c]	( ( PP_2328 and PP_5215 ) or ( PP_2328 and PP_5069 ) or ( PP_2328 and PP_0510 ) )	PP_0510 PP_2328 PP_5069 PP_5215		Unassigned	0	0	1000	0
ADSELR2	phosphoadenylyl selenate reductase glutaredoxin	3padsel[c] + grxrd[c] -> grxox[c] + 2 h[c] + pap[c] + slnt[c]	( ( PP_2328 and PP_2958 ) or ( PP_2328 and PP_5054 ) )	PP_2328 PP_2958 PP_5054		Unassigned	0	0	1000	0
ADSK	adenylyl sulfate kinase	aps[c] + atp[c] -> adp[c] + h[c] + paps[c]	( PP_1303 and PP_1304 )	PP_1303 PP_1304		Sulfur Metabolism	0	0	1000	0
ADSL1r	adenylsuccinate lyase	dcamp[c] <=> amp[c] + fum[c]	PP_4016	PP_4016		Purine Metabolism	1	-1000	1000	0
ADSL2r	adenylosuccinate lyase	25aics[c] <=> aicar[c] + fum[c]	PP_4016	PP_4016		Purine Metabolism	1	-1000	1000	0
ADSS	adenylosuccinate synthase	asp_L[c] + gtp[c] + imp[c] -> dcamp[c] + gdp[c] + 2 h[c] + pi[c]	PP_4889	PP_4889		Purine Metabolism	0	0	1000	0
AEP2abc	2 aminoethylphosphonate ABC transport periplasm	2ameph[p] + atp[c] + h2o[c] -> 2ameph[c] + adp[c] + h[c] + pi[c]	( ( PP_0825 and PP_0824 and PP_0826 and PP_0827 ) or ( PP_5135 and PP_5137 and PP_5136 ) )	PP_0824 PP_0825 PP_0826 PP_0827 PP_5135 PP_5136 PP_5137		Transport ABC system	0	0	1000	0
AEPTA	2 aminoethylphosphonate pyruvate transaminase	2ameph[c] + pyr[c] <=> ala_L[c] + pald[c]	PP_2209	PP_2209		Phosphonate and phosphinate metabolism	1	-1000	1000	0
AEPtpp	2 aminoethylphosphonate outer membrane transporter periplasm	2ameph[e] <=> 2ameph[p]				Transport Outer Membrane	1	-1000	1000	0
AGM3PA	N Acetyl D glucosamine anhydrous N Acetylmuramyl tripeptide amidase	anhgm3p[c] + h2o[c] -> LalaDgluMdap[c] + anhgm[c]	PP_0789	PP_0789		Cell Envelope Biosynthesis Peptidoglycan Biosynthesis	0	0	1000	0
AGM3PApp	N Acetyl D glucosamine anhydrous N Acetylmuramyl tripeptide amidase periplasm	anhgm3p[p] + h2o[p] -> LalaDgluMdap[p] + anhgm[p]	PP_4897	PP_4897		Cell Envelope Biosynthesis Peptidoglycan Biosynthesis	0	0	1000	0
AGM3PH	N Acetyl D glucosamine anhydrous N Acetylmuramyl tripeptide beta 1 4 N acetylglucosaminidase	anhgm3p[c] + h2o[c] -> acgam[c] + anhm3p[c]	PP_2145	PP_2145		Cell Envelope Biosynthesis Peptidoglycan Biosynthesis	0	0	1000	0
AGM3Pt2pp	GlcNAc anhMurNAc tripeptide transport in via proton symport periplasm	anhgm3p[p] + h[p] -> anhgm3p[c] + h[c]	PP_1355	PP_1355		Transport Inner Membrane	0	0	1000	0
AGM4PA	N Acetyl D glucosamine anhydrous N Acetylmuramyl tetrapeptide amidase	anhgm4p[c] + h2o[c] -> LalaDgluMdapDala[c] + anhgm[c]	PP_0789	PP_0789		Cell Envelope Biosynthesis Peptidoglycan Biosynthesis	0	0	1000	0
AGM4PApp	N Acetyl D glucosamine anhydrous N Acetylmuramyl tetrapeptide amidase periplasm	anhgm4p[p] + h2o[p] -> LalaDgluMdapDala[p] + anhgm[p]	PP_4897	PP_4897		Cell Envelope Biosynthesis Peptidoglycan Biosynthesis	0	0	1000	0
AGM4PCP	N Acetyl D glucosamine anhydrous N Acetylmuramyl tetrapeptide L D carboxypeptidase	anhgm4p[c] + h2o[c] -> ala_D[c] + anhgm3p[c]	PP_4799	PP_4799		Cell Envelope Biosynthesis Peptidoglycan Biosynthesis	0	0	1000	0
AGM4PCPpp	N Acetyl D glucosamine anhydrous N Acetylmuramyl tetrapeptide L D carboxypeptidase periplasmic	anhgm4p[p] + h2o[p] -> ala_D[p] + anhgm3p[p]				Cell Envelope Biosynthesis Peptidoglycan Biosynthesis	0	0	1000	0
AGM4PH	N Acetyl D glucosamine anhydrous N Acetylmuramyl tetrapeptide beta 1 4 N acetylglucosaminidase	anhgm4p[c] + h2o[c] -> acgam[c] + anhm4p[c]	PP_2145	PP_2145		Cell Envelope Biosynthesis Peptidoglycan Biosynthesis	0	0	1000	0
AGM4Pt2pp	GlcNAc anhMurNAc tetrapeptide transport in via proton symport periplasm	anhgm4p[p] + h[p] -> anhgm4p[c] + h[c]	PP_1355	PP_1355		Transport Inner Membrane	0	0	1000	0
AGMDA	agmatine deaminase	agm[c] + h2o[c] -> Ncbmpts[c] + h[c] + nh4[c]	PP_0266	PP_0266		Arginine and Proline Metabolism	0	0	1000	0
AGMH	N Acetyl D glucosamine anhydrous N Acetylmuramyl beta 1 4 N acetylglucosaminidase	anhgm[c] + h2o[c] -> acgam[c] + anhm[c]	PP_2145	PP_2145		Cell Envelope Biosynthesis Peptidoglycan Biosynthesis	0	0	1000	0
AGMHE	ADP D glycero D manno heptose epimerase	adphep_DD[c] -> adphep_LD[c]	PP_0501	PP_0501		Cell Envelope Biosynthesis Biosynthesis of L glycero D manno heptose Hep	0	0	1000	0
AGMT	agmatinase	agm[c] + h2o[c] -> ptrc[c] + urea[c]	PP_2196	PP_2196		Urea cycleamino group metabolism	0	0	1000	0
AGMabcpp	agmatine transport via ABC system periplasm	agm[p] + atp[c] + h2o[c] -> adp[c] + agm[c] + h[c] + pi[c]				Transport ABC system	0	0	1000	0
AGMt2pp	GlcNAc anhMurNAc transport in via proton symport periplasm	anhgm[p] + h[p] -> anhgm[c] + h[c]	PP_1355	PP_1355		Transport Inner Membrane	0	0	1000	0
AGMtex	agmatine transport via diffusion extracellular to periplasm	agm[e] <=> agm[p]				Transport Outer Membrane	1	-1000	1000	0
AGPAT120	1 tetradecanoyl sn glycerol 3 phosphate O acyltransferase n C120	1ddecg3p[c] + ddcaACP[c] -> ACP[c] + pa120[c]	( PP_1844 or PP_0058 )	PP_0058 PP_1844		Glycerophospholipid Metabolism	0	0	1000	0
AGPAT140	1 tetradecanoyl sn glycerol 3 phosphate O acyltransferase n C140	1tdecg3p[c] + myrsACP[c] -> ACP[c] + pa140[c]	( PP_1844 or PP_0058 )	PP_0058 PP_1844		Glycerophospholipid Metabolism	0	0	1000	0
AGPAT141	1 tetradec 7 enoyl sn glycerol 3 phosphate O acyltransferase n C141	1tdec7eg3p[c] + tdeACP[c] -> ACP[c] + pa141[c]	( PP_0058 or PP_1844 )	PP_0058 PP_1844		Glycerophospholipid Metabolism	0	0	1000	0
AGPAT160	1 hexadecanoyl sn glycerol 3 phosphate O acyltransferase n C160	1hdecg3p[c] + palmACP[c] -> ACP[c] + pa160[c]	( PP_1844 or PP_0058 )	PP_0058 PP_1844		Glycerophospholipid Metabolism	0	0	1000	0
AGPAT161	1 hexadec 7 enoyl sn glycerol 3 phosphate O acyltransferase n C161	1hdec9eg3p[c] + hdeACP[c] -> ACP[c] + pa161[c]	( PP_1844 or PP_0058 )	PP_0058 PP_1844		Glycerophospholipid Metabolism	0	0	1000	0
AGPAT180	1 octadecanoyl sn glycerol 3 phosphate O acyltransferase n C180	1odecg3p[c] + ocdcaACP[c] -> ACP[c] + pa180[c]	( PP_1844 or PP_0058 )	PP_0058 PP_1844		Glycerophospholipid Metabolism	0	0	1000	0
AGPAT181	1 octadec 7 enoyl sn glycerol 3 phosphate O acyltransferase n C181	1odec11eg3p[c] + octeACP[c] -> ACP[c] + pa181[c]	( PP_1844 or PP_0058 )	PP_0058 PP_1844		Glycerophospholipid Metabolism	0	0	1000	0
AGPR	N acetyl g glutamyl phosphate reductase	acg5sa[c] + nadp[c] + pi[c] <=> acg5p[c] + h[c] + nadph[c]	( PP_3633 or PP_0432 )	PP_0432 PP_3633		Urea cycleamino group metabolism	1	-1000	1000	0
AGt3	silver transport out via proton antiport	ag[c] + h[e] -> ag[e] + h[c]	( PP_5385 and PP_5386 and PP_5387 and PP_5388 )	PP_5385 PP_5386 PP_5387 PP_5388		Heavy Metal Tolerance	0	0	1000	0
AGtex	copper Ag transport via diffusion extracellular to periplasm	ag[e] <=> ag[p]				Transport Outer Membrane	1	-1000	1000	0
AGtpp	copper transport in via permease no H	ag[p] -> ag[c]				Transport Inner Membrane	0	0	1000	0
AHC	adenosylhomocysteinase	ahcys[c] + h2o[c] <=> adn[c] + hcys_L[c]	PP_4976	PP_4976		Methionine Metabolism	1	-1000	1000	0
AHSERL2	O acetylhomoserine thiol lyase	achms[c] + h2s[c] -> ac[c] + h[c] + hcys_L[c]	( PP_2528 or PP_2001 )	PP_2001 PP_2528		Methionine Metabolism	0	0	1000	0
AICART	phosphoribosylaminoimidazolecarboxamide formyltransferase	10fthf[c] + aicar[c] <=> fprica[c] + thf[c]	PP_4822	PP_4822		Purine Metabolism	1	-1000	1000	0
AIRC2	phosphoribosylaminoimidazole carboxylase	air[c] + atp[c] + hco3[c] -> 5caiz[c] + adp[c] + h[c] + pi[c]	PP_5335	PP_5335		Purine Metabolism	0	0	1000	0
AIRC3	phosphoribosylaminoimidazole carboxylase mutase rxn	5aizc[c] <=> 5caiz[c]	PP_5336	PP_5336		Purine Metabolism	1	-1000	1000	0
AKGDH	2 Oxoglutarate dehydrogenase	akg[c] + coa[c] + nad[c] -> co2[c] + nadh[c] + succoa[c]	( PP_4189 and PP_4188 and PP_4187 )	PP_4187 PP_4188 PP_4189		TCA Cycle	0	0	1000	0
AKGDa	oxoglutarate dehydrogenase lipoamide	akg[c] + h[c] + lpam[c] <=> co2[c] + sdhlam[c]	PP_4189	PP_4189		TCA Cycle	1	-1000	1000	0
AKGDbr	oxoglutarate dehydrogenase dihydrolipoamide S succinyltransferase reversible	coa[c] + sdhlam[c] <=> dhlam[c] + succoa[c]	PP_4188	PP_4188		TCA Cycle	1	-1000	1000	0
AKGt2rpp	2 oxoglutarate reversible transport via symport periplasm	akg[p] + h[p] <=> akg[c] + h[c]	PP_1400	PP_1400		Transport Inner Membrane	1	-1000	1000	0
AKGtex	alpha ketoglutarate transport via diffusion extracellular to periplasm	akg[e] <=> akg[p]				Transport Outer Membrane	1	-1000	1000	0
ALAALAabcpp	D alanyl D alanine DalaDala transport via ABC system periplasm	alaala[p] + atp[c] + h2o[c] -> adp[c] + alaala[c] + h[c] + pi[c]	( ( PP_0882 or PP_0884 or PP_0885 ) and PP_0881 and PP_0880 and PP_0879 and PP_0878 )	PP_0878 PP_0879 PP_0880 PP_0881 PP_0882 PP_0884 PP_0885		Transport ABC system	0	0	1000	0
ALAALAr	D alanine D alanine ligase reversible	2 ala_D[c] + atp[c] <=> adp[c] + alaala[c] + h[c] + pi[c]	( PP_4346 or PP_1339 )	PP_1339 PP_4346		Cell Envelope Biosynthesis Peptidoglycan Biosynthesis	1	-1000	1000	0
ALAALAtex	D alanyl D alanine DalaDala transport via diffusion extracellular to periplasm	alaala[e] <=> alaala[p]	PP_0883	PP_0883		Transport Outer Membrane	1	-1000	1000	0
ALAGLUabcpp	L Alaninylglutamate LalaLglu transport via ABC system periplasm	LalaLglu[p] + atp[c] + h2o[c] -> LalaLglu[c] + adp[c] + h[c] + pi[c]	( ( PP_0882 or PP_0884 or PP_0885 ) and PP_0881 and PP_0880 and PP_0879 and PP_0878 )	PP_0878 PP_0879 PP_0880 PP_0881 PP_0882 PP_0884 PP_0885		Transport ABC system	0	0	1000	0
ALAHISabcpp	L Alaninylhistidine Ala His transport via ABC system periplasm	alahis[p] + atp[c] + h2o[c] -> adp[c] + alahis[c] + h[c] + pi[c]	( ( PP_0882 or PP_0884 or PP_0885 ) and PP_0881 and PP_0880 and PP_0879 and PP_0878 )	PP_0878 PP_0879 PP_0880 PP_0881 PP_0882 PP_0884 PP_0885		Transport ABC system	0	0	1000	0
ALAHIStex	L Alaninylhistidine transport via diffusion extracellular to periplasm	alahis[e] <=> alahis[p]	PP_0883	PP_0883		Transport Outer Membrane	1	-1000	1000	0
ALALEUabcpp	L Alaninylleucine Ala Leu transport via ABC system periplasm	alaleu[p] + atp[c] + h2o[c] -> adp[c] + alaleu[c] + h[c] + pi[c]	( ( PP_0882 or PP_0884 or PP_0885 ) and PP_0881 and PP_0880 and PP_0879 and PP_0878 )	PP_0878 PP_0879 PP_0880 PP_0881 PP_0882 PP_0884 PP_0885		Transport ABC system	0	0	1000	0
ALALEUtex	L Alaninylleucine transport via diffusion extracellular to periplasm	alaleu[e] <=> alaleu[p]	PP_0883	PP_0883		Transport Outer Membrane	1	-1000	1000	0
ALAR	alanine racemase	ala_L[c] <=> ala_D[c]	( PP_5269 or PP_3722 )	PP_3722 PP_5269		Alanine and Aspartate Metabolism	1	-1000	1000	0
ALATA_L	L alanine transaminase	akg[c] + ala_L[c] <=> glu_L[c] + pyr[c]	( PP_1872 or PP_0817 )	PP_0817 PP_1872		Alanine and Aspartate Metabolism	1	-1000	1000	0
ALATHRabcpp	L Alaninylthreonine Ala thr transport via ABC system periplasm	alathr[p] + atp[c] + h2o[c] -> adp[c] + alathr[c] + h[c] + pi[c]	( ( PP_0882 or PP_0884 or PP_0885 ) and PP_0881 and PP_0880 and PP_0879 and PP_0878 )	PP_0878 PP_0879 PP_0880 PP_0881 PP_0882 PP_0884 PP_0885		Transport ABC system	0	0	1000	0
ALATHRtex	L Alaninylthreonine transport via diffusion extracellular to periplasm	alathr[e] <=> alathr[p]	PP_0883	PP_0883		Transport Outer Membrane	1	-1000	1000	0
ALATRPabcpp	L Alaninyltryptophan Ala Trp transport via ABC system periplasm	alatrp[p] + atp[c] + h2o[c] -> adp[c] + alatrp[c] + h[c] + pi[c]	( ( PP_0882 or PP_0884 or PP_0885 ) and PP_0881 and PP_0880 and PP_0879 and PP_0878 )	PP_0878 PP_0879 PP_0880 PP_0881 PP_0882 PP_0884 PP_0885		Transport ABC system	0	0	1000	0
ALATRPtex	L Alaninyltryptophan transport via diffusion extracellular to periplasm	alatrp[e] <=> alatrp[p]	PP_0883	PP_0883		Transport Outer Membrane	1	-1000	1000	0
ALATRS	Alanyl tRNA synthetase	ala_L[c] + atp[c] + trnaala[c] -> alatrna[c] + amp[c] + ppi[c]	PP_4474	PP_4474		tRNA Charging	0	0	1000	0
ALAabcpp	L alanine transport via ABC system periplasm	ala_L[p] + atp[c] + h2o[c] -> adp[c] + ala_L[c] + h[c] + pi[c]	( PP_1137 and PP_1138 and PP_1139 and PP_1140 and PP_1141 )	PP_1137 PP_1138 PP_1139 PP_1140 PP_1141		Transport ABC system	0	0	1000	0
ALAt2pp	L alanine transport in via proton symport periplasm	ala_L[p] + h[p] -> ala_L[c] + h[c]	PP_4840	PP_4840		Transport Inner Membrane	0	0	1000	0
ALAt4pp	L alanine transport in via sodium symport periplasm	ala_L[p] + na1[p] -> ala_L[c] + na1[c]	PP_0496	PP_0496		Transport Inner Membrane	0	0	1000	0
ALAtex	L alanine transport via diffusion extracellular to periplasm	ala_L[e] <=> ala_L[p]				Transport Outer Membrane	1	-1000	1000	0
ALCD19	alcohol dehydrogenase glycerol	glyald[c] + h[c] + nadh[c] <=> glyc[c] + nad[c]	( PP_0545 or PP_2694 or PP_1616 )	PP_0545 PP_1616 PP_2694		Glycerophospholipid Metabolism	1	-1000	1000	0
ALCD2x	alcohol dehydrogenase ethanol	etoh[c] + nad[c] <=> acald[c] + h[c] + nadh[c]	( PP_3839 or PP_1616 )	PP_1616 PP_3839		Unassigned	1	-1000	1000	0
ALCDpp	alcohol dehydrogenase forward rxn ethanol acetaldehyde	etoh[p] + pqq[p] -> acald[p] + pqqh2[p]	PP_2674	PP_2674		Unassigned	0	0	1000	0
ALDD1	aldehyde dehydrogenase formaldehyde NAD	fald[c] + h2o[c] + nad[c] -> for[c] + 2 h[c] + nadh[c]	( PP_0328 or PP_3970 )	PP_0328 PP_3970		Formaldehyde Metabolism	0	0	1000	0
ALDD19x	aldehyde dehydrogenase phenylacetaldehyde NAD	h2o[c] + nad[c] + pacald[c] -> 2 h[c] + nadh[c] + pac[c]	( PP_2680 or ( PP_3463 and PP_3464 and PP_3465 ) )	PP_2680 PP_3463 PP_3464 PP_3465		Aromatic Compounds Degradation Phenylacetyl CoA Catabolom	0	0	1000	0
ALDD20x	aldehyde dehydrogenase indole 3 acetaldehyde NAD	h2o[c] + id3acald[c] + nad[c] -> 2 h[c] + ind3ac[c] + nadh[c]	( PP_0545 or PP_2694 )	PP_0545 PP_2694		Plant growth promoting	0	0	1000	0
ALDD2x	aldehyde dehydrogenase acetaldehyde NAD	acald[c] + h2o[c] + nad[c] -> ac[c] + 2 h[c] + nadh[c]	( PP_2589 or PP_0545 or PP_2694 )	PP_0545 PP_2589 PP_2694		Unassigned	0	0	1000	0
ALDD31	Aminoacetaldehyde oxidation	aacald[c] + h2o[c] + nad[c] -> gly[c] + 2 h[c] + nadh[c]				Sulfur Metabolism	0	0	1000	0
ALDD3y	aldehyde dehydrogenase propanal NADP	h2o[c] + nadp[c] + ppal[c] -> 2 h[c] + nadph[c] + ppa[c]				Unassigned	0	0	1000	0
ALDD4	aldehyde dehydrogenase butanal NAD	btal[c] + h2o[c] + nad[c] -> but[c] + 2 h[c] + nadh[c]				Sulfur Metabolism	0	0	1000	0
ALGAC1	O Acetylation of Alginate 2 units acetyl coa dependent	accoa[c] + prealginate_M_[p] -> coa[c] + prealgac_M1_[p]	( PP_1278 and PP_1280 and PP_1279 )	PP_1278 PP_1279 PP_1280		Alginate biosynthesis	0	0	1000	0
ALGAC2	O Acetylation of Alginate 2 units acetyl coa dependent	2 accoa[c] + prealginate_M_[p] -> 2 coa[c] + prealgac_M2_[p]	( PP_1280 and PP_1279 )	PP_1279 PP_1280		Alginate biosynthesis	0	0	1000	0
ALGAC3	O Acetylation of Alginate 3 units acetyl coa dependent	3 accoa[c] + prealginate_M_[p] -> 3 coa[c] + prealgac_M3_[p]	( PP_1278 and PP_1280 and PP_1279 )	PP_1278 PP_1279 PP_1280		Alginate biosynthesis	0	0	1000	0
ALGAC4	O Acetylation of Alginate 4 units acetyl coa dependent	4 accoa[c] + prealginate_M_[p] -> 4 coa[c] + prealgac_M4_[p]	( PP_1278 and PP_1280 and PP_1279 )	PP_1278 PP_1279 PP_1280		Alginate biosynthesis	0	0	1000	0
ALGAC5	O Acetylation of Alginate 5 units acetyl coa dependent	5 accoa[c] + prealginate_M_[p] -> algac_M_[p] + 5 coa[c]	( PP_1278 and PP_1280 and PP_1279 )	PP_1278 PP_1279 PP_1280		Alginate biosynthesis	0	0	1000	0
ALGE1	Alginate C5 mannuronate epimerase	prealginate_M_[p] <=> prealg_MG_41_[p]	PP_1283	PP_1283		Alginate biosynthesis	1	-1000	1000	0
ALGE2	Alginate C5 mannuronate epimerase	prealginate_M_[p] <=> prealg_MG_32_[p]	PP_1283	PP_1283		Alginate biosynthesis	1	-1000	1000	0
ALGE3	Alginate C5 mannuronate epimerase	prealginate_M_[p] <=> prealg_MG_23_[p]	PP_1283	PP_1283		Alginate biosynthesis	1	-1000	1000	0
ALGE4	Alginate C5 mannuronate epimerase	prealginate_M_[p] <=> prealg_MG_14_[p]	PP_1283	PP_1283		Alginate biosynthesis	1	-1000	1000	0
ALGE5	Alginate C5 mannuronate epimerase	prealginate_M_[p] <=> prealginate_G_[p]	PP_1283	PP_1283		Alginate biosynthesis	1	-1000	1000	0
ALGE6	Alginate C5 mannuronate epimerase	prealgac_M4_[p] <=> algac_MG_41_[p]	PP_1283	PP_1283		Alginate biosynthesis	1	-1000	1000	0
ALGE7	Alginate C5 mannuronate epimerase	prealgac_M3_[p] <=> algac_MG_32_[p]	PP_1283	PP_1283		Alginate biosynthesis	1	-1000	1000	0
ALGE8	Alginate C5 mannuronate epimerase	prealgac_M2_[p] <=> algac_MG_23_[p]	PP_1283	PP_1283		Alginate biosynthesis	1	-1000	1000	0
ALGE9	Alginate C5 mannuronate epimerase	prealgac_M1_[p] <=> algac_MG_14_[p]	PP_1283	PP_1283		Alginate biosynthesis	1	-1000	1000	0
ALGL	alginate lyase	4 h2o[p] + prealginate_M_[p] -> 5 manur[p]	PP_1281	PP_1281		Alginate biosynthesis	0	0	1000	0
ALGL2	alginate lyase	h2o[p] + prealginate_M_[p] -> dmanur[p] + tmanur[p]	PP_1281	PP_1281		Alginate biosynthesis	0	0	1000	0
ALGSex1	Alginate secretion AlgE dependent	prealg_MG_41_[p] -> prealg_MG_41_[e]	PP_1284	PP_1284		Alginate biosynthesis	0	0	1000	0
ALGSex10	Alginate secretion AlgE dependent	algac_MG_14_[p] -> algac_MG_14_[e]	PP_1284	PP_1284		Alginate biosynthesis	0	0	1000	0
ALGSex11	Alginate secretion AlgE dependent	manur[p] -> manur[e]	PP_1284	PP_1284		Alginate biosynthesis	0	0	1000	0
ALGSex12	Alginate secretion AlgE dependent	dmanur[p] -> dmanur[e]	PP_1284	PP_1284		Alginate biosynthesis	0	0	1000	0
ALGSex13	Alginate secretion AlgE dependent	tmanur[p] -> tmanur[e]	PP_1284	PP_1284		Alginate biosynthesis	0	0	1000	0
ALGSex2	Alginate secretion AlgE dependent	prealg_MG_32_[p] -> prealg_MG_32_[e]	PP_1284	PP_1284		Alginate biosynthesis	0	0	1000	0
ALGSex3	Alginate secretion AlgE dependent	prealg_MG_23_[p] -> prealg_MG_23_[e]	PP_1284	PP_1284		Alginate biosynthesis	0	0	1000	0
ALGSex4	Alginate secretion AlgE dependent	prealg_MG_14_[p] -> prealg_MG_14_[e]	PP_1284	PP_1284		Alginate biosynthesis	0	0	1000	0
ALGSex5	Alginate secretion AlgE dependent	prealginate_G_[p] -> prealginate_G_[e]	PP_1284	PP_1284		Alginate biosynthesis	0	0	1000	0
ALGSex6	Alginate secretion AlgE dependent	algac_M_[p] -> algac_M_[e]	PP_1284	PP_1284		Alginate biosynthesis	0	0	1000	0
ALGSex7	Alginate secretion AlgE dependent	algac_MG_41_[p] -> algac_MG_41_[e]	PP_1284	PP_1284		Alginate biosynthesis	0	0	1000	0
ALGSex8	Alginate secretion AlgE dependent	algac_MG_32_[p] -> algac_MG_32_[e]	PP_1284	PP_1284		Alginate biosynthesis	0	0	1000	0
ALGSex9	Alginate secretion AlgE dependent	algac_MG_23_[p] -> algac_MG_23_[e]	PP_1284	PP_1284		Alginate biosynthesis	0	0	1000	0
ALLTAMH	allantoate amidohydrolase	alltt[c] + 2 h2o[c] + 2 h[c] -> co2[c] + 2 nh4[c] + urdglyc[c]	( PP_3530 or PP_0614 or PP_4034 )	PP_0614 PP_3530 PP_4034		Alternate Carbon and Nitrogen source Nucleotide Metabolism	0	0	1000	0
ALLTN	allantoinase	alltn[c] + h2o[c] -> alltt[c] + h[c]	PP_4286	PP_4286		Alternate Carbon and Nitrogen source Nucleotide Metabolism	0	0	1000	0
ALLTNRA	allantoin racemase	alltn_R[c] <=> alltn[c]	PP_4310	PP_4310		Alternate Carbon and Nitrogen source Nucleotide Metabolism	1	-1000	1000	0
ALLTNt2rpp	allantoin transport in via proton symport periplasm	alltn[p] + h[p] <=> alltn[c] + h[c]	PP_4309	PP_4309		Transport Inner Membrane	1	-1000	1000	0
ALLTNtex	allantoin transport via diffusion extracellular to periplasm	alltn[e] <=> alltn[p]				Transport Outer Membrane	1	-1000	1000	0
ALPATE160pp	apolipoprotein N acyltransferase phosphatidylethanolamine periplasm	alpp[p] + pe160[p] -> 2agpe160[p] + lpp[p]	( PP_4790 and PP_5226 )	PP_4790 PP_5226		Glycerophospholipid Metabolism	0	0	1000	0
ALPATE161pp	apolipoprotein N acyltransferase phosphatidylethanolamine periplasm	alpp[p] + pe161[p] -> 2agpe161[p] + lpp161[p]	( PP_4790 and PP_5226 )	PP_4790 PP_5226		Glycerophospholipid Metabolism	0	0	1000	0
ALPATE180pp	apolipoprotein N acyltransferase phosphatidylethanolamine periplasm	alpp[p] + pe180[p] -> 2agpe180[p] + lpp180[p]	( PP_4790 and PP_5226 )	PP_4790 PP_5226		Glycerophospholipid Metabolism	0	0	1000	0
ALPATE181pp	apolipoprotein N acyltransferase phosphatidylethanolamine periplasm	alpp[p] + pe181[p] -> 2agpe181[p] + lpp181[p]	( PP_4790 and PP_5226 )	PP_4790 PP_5226		Glycerophospholipid Metabolism	0	0	1000	0
ALPATG160pp	apolipoprotein N acyltransferase phosphatidylglycerol periplasm	alpp[p] + pg160[p] -> 2agpg160[p] + lpp[p]	( PP_4790 and PP_5226 )	PP_4790 PP_5226		Glycerophospholipid Metabolism	0	0	1000	0
ALPATG161pp	apolipoprotein N acyltransferase phosphatidylglycerol periplasm	alpp[p] + pg161[p] -> 2agpg161[p] + lpp161[p]	( PP_4790 and PP_5226 )	PP_4790 PP_5226		Glycerophospholipid Metabolism	0	0	1000	0
ALPATG180pp	apolipoprotein N acyltransferase phosphatidylglycerol periplasm	alpp[p] + pg180[p] -> 2agpg180[p] + lpp180[p]	( PP_4790 and PP_5226 )	PP_4790 PP_5226		Glycerophospholipid Metabolism	0	0	1000	0
ALPATG181pp	apolipoprotein N acyltransferase phosphatidylglycerol periplasm	alpp[p] + pg181[p] -> 2agpg181[p] + lpp181[p]	( PP_4790 and PP_5226 )	PP_4790 PP_5226		Glycerophospholipid Metabolism	0	0	1000	0
ALTRH	altronate hydrolase	altrn[c] -> 2ddglcn[c] + h2o[c]	PP_2834	PP_2834		Alternate Carbon Ascorbate and Aldarate Metabolism	0	0	1000	0
AM3PA	anhydrous N Acetylmuramyl tripeptide amidase	anhm3p[c] + h2o[c] -> LalaDgluMdap[c] + anhm[c]	PP_0789	PP_0789		Cell Envelope Biosynthesis Peptidoglycan Biosynthesis	0	0	1000	0
AM4PA	anhydrous N Acetylmuramyl tetrapeptide amidase	anhm4p[c] + h2o[c] -> LalaDgluMdapDala[c] + anhm[c]	PP_0789	PP_0789		Cell Envelope Biosynthesis Peptidoglycan Biosynthesis	0	0	1000	0
AM4PCP	anhydrous N Acetylmuramyl tetrapeptide L D carboxypeptidase	anhm4p[c] + h2o[c] -> ala_D[c] + anhm3p[c]	PP_4799	PP_4799		Cell Envelope Biosynthesis Peptidoglycan Biosynthesis	0	0	1000	0
AMAOTr	adenosylmethionine 8 amino 7 oxononanoate transaminase	8aonn[c] + amet[c] <=> amob[c] + dann[c]	PP_4984	PP_4984		Cofactor and Prosthetic Group Biosynthesis Biotin Biosynthesis	1	-1000	1000	0
AMID4	amidase	ad[c] + h2o[c] -> ac[c] + nh4[c]	PP_3846	PP_3846		Unassigned	0	0	1000	0
AMPMS2	4 amino 2 methyl 5 phosphomethylpyrimidine synthetase	air[c] + h2o[c] + nad[c] -> 4ampm[c] + 2 for[c] + 3 h[c] + nadh[c]	PP_4922	PP_4922		Cofactor and Prosthetic Group Biosynthesis Thiamine Metabolism	0	0	1000	0
AMPN	AMP nucleosidase	amp[c] + h2o[c] -> ade[c] + r5p[c]	PP_4779	PP_4779		Purine Metabolism	0	0	1000	0
AMPTASEAH	aminopeptidase Ala His	alahis[c] + h2o[c] -> ala_L[c] + his_L[c]	( PP_0980 or PP_2017 )	PP_0980 PP_2017		Alternate Carbon and Nitrogen source Dipeptide Metabolism	0	0	1000	0
AMPTASEAL	aminopeptidase Ala Leu	alaleu[c] + h2o[c] -> ala_L[c] + leu_L[c]	( PP_0980 or PP_2017 )	PP_0980 PP_2017		Alternate Carbon and Nitrogen source Dipeptide Metabolism	0	0	1000	0
AMPTASEAT	aminopeptidase Ala Thr	alathr[c] + h2o[c] -> ala_L[c] + thr_L[c]	( PP_0980 or PP_2017 )	PP_0980 PP_2017		Alternate Carbon and Nitrogen source Dipeptide Metabolism	0	0	1000	0
AMPTASEATRP	aminopeptidase Ala Trp	alatrp[c] + h2o[c] -> ala_L[c] + trp_L[c]	( PP_0980 or PP_2017 )	PP_0980 PP_2017		Alternate Carbon and Nitrogen source Dipeptide Metabolism	0	0	1000	0
AMPTASECG	alanyl aminopeptidase cys gly	cgly[c] + h2o[c] -> cys_L[c] + gly[c]	( PP_2017 or PP_0980 )	PP_0980 PP_2017		Alternate Carbon and Nitrogen source Dipeptide Metabolism	0	0	1000	0
AMPTASEGG	aminopeptidase Gly Gly	glygly[c] + h2o[c] -> 2 gly[c]	( PP_0980 or PP_2017 )	PP_0980 PP_2017		Alternate Carbon and Nitrogen source Dipeptide Metabolism	0	0	1000	0
AMPTASEGGLN	aminopeptidase Gly Gln	glygln[c] + h2o[c] -> gln_L[c] + gly[c]	( PP_0980 or PP_2017 )	PP_0980 PP_2017		Alternate Carbon and Nitrogen source Dipeptide Metabolism	0	0	1000	0
AMPTASEGGLU	aminopeptidase Gly Glu	glyglu[c] + h2o[c] -> glu_L[c] + gly[c]	( PP_0980 or PP_2017 )	PP_0980 PP_2017		Alternate Carbon and Nitrogen source Dipeptide Metabolism	0	0	1000	0
AMPTASEGM	aminopeptidase Gly Met	glymet[c] + h2o[c] -> gly[c] + met_L[c]	( PP_0980 or PP_2017 )	PP_0980 PP_2017		Alternate Carbon and Nitrogen source Dipeptide Metabolism	0	0	1000	0
AMPTASEGP	aminopeptidase Gly Phe	glyphe[c] + h2o[c] -> gly[c] + phe_L[c]	( PP_2017 or PP_0980 )	PP_0980 PP_2017		Alternate Carbon and Nitrogen source Dipeptide Metabolism	0	0	1000	0
AMPTASEGS	aminopeptidase Gly Ser	glyser[c] + h2o[c] -> gly[c] + ser_L[c]	( PP_0980 or PP_2017 )	PP_0980 PP_2017		Alternate Carbon and Nitrogen source Dipeptide Metabolism	0	0	1000	0
AMPTASEHG	aminopeptidase His Gly	h2o[c] + hisgly[c] -> gly[c] + his_L[c]	( PP_0980 or PP_2017 )	PP_0980 PP_2017		Alternate Carbon and Nitrogen source Dipeptide Metabolism	0	0	1000	0
AMPTASEHH	aminopeptidase His His	h2o[c] + hishis[c] -> 2 his_L[c]	( PP_0980 or PP_2017 )	PP_0980 PP_2017		Alternate Carbon and Nitrogen source Dipeptide Metabolism	0	0	1000	0
AMPTASELL	aminopeptidase LeuLeu	h2o[c] + leuleu[c] -> 2 leu_L[c]	( PP_0980 or PP_2017 )	PP_0980 PP_2017		Alternate Carbon and Nitrogen source Dipeptide Metabolism	0	0	1000	0
AMPTASEPG	aminopeptidase pro gly	h2o[c] + progly[c] -> gly[c] + pro_L[c]	( PP_0980 or PP_2017 )	PP_0980 PP_2017		Alternate Carbon and Nitrogen source Dipeptide Metabolism	0	0	1000	0
ANHMK	1 6 anhydrous N Acetylmuramate kinase	anhm[c] + atp[c] + h2o[c] -> acmum6p[c] + adp[c] + h[c]	PP_0434	PP_0434		Cell Envelope Biosynthesis Peptidoglycan Biosynthesis	0	0	1000	0
ANPRT	anthranilate phosphoribosyltransferase	anth[c] + prpp[c] -> ppi[c] + pran[c]	PP_0421	PP_0421		Phenylalanine Tyrosine Tryptophan Biosynthesis	0	0	1000	0
ANS	anthranilate synthase	chor[c] + gln_L[c] -> anth[c] + glu_L[c] + h[c] + pyr[c]	( PP_0417 and PP_0420 )	PP_0417 PP_0420		Phenylalanine Tyrosine Tryptophan Biosynthesis	0	0	1000	0
ANS2	anthranilate synthase 2	chor[c] + nh4[c] -> anth[c] + h2o[c] + h[c] + pyr[c]	( PP_0417 and PP_0420 )	PP_0417 PP_0420		Phenylalanine Tyrosine Tryptophan Biosynthesis	0	0	1000	0
AOBUTDs	L 2 amino 3 oxobutanoate decarboxylation spontaneous	2aobut[c] + h[c] -> aact[c] + co2[c]	PP_s0001	PP_s0001		Glycine Serine and threonine metabolism	0	0	1000	0
AOXHEXCYCL	6 Amino 2 oxohexanoate cyclation	6a2ohxnt[c] <=> 1pipdn2c[c] + h2o[c]	PP_s0001	PP_s0001		Lysine Metabolism	1	-1000	1000	0
AOXSr2	8 amino 7 oxononanoate synthase	ala_L[c] + pimACP[c] -> 8aonn[c] + ACP[c] + co2[c]	PP_0363	PP_0363		Cofactor and Prosthetic Group Biosynthesis Biotin Biosynthesis	0	0	1000	0
AP4AH	Ap4A hydrolase	ap4a[c] + h2o[c] -> 2 adp[c] + 2 h[c]	PP_0399	PP_0399		Purine Metabolism	0	0	1000	0
AP4AS	Ap4A synthetase	2 atp[c] + h[c] -> ap4a[c] + ppi[c]	( PP_1496 or PP_3279 )	PP_1496 PP_3279		Purine Metabolism	0	0	1000	0
APATr	B alanine pyruvate aminotransferase	ala_B[c] + pyr[c] <=> ala_L[c] + msa[c]	PP_0596	PP_0596		Alternate Carbon and Nitrogen source Dipeptide Metabolism	1	-1000	1000	0
APCt5	Ampicilin transport out via proton antiport TtgABC system cytoplasmexternal	apc[c] + h[p] -> apc[e] + h[c]	( ( PP_1386 and PP_1385 and PP_1384 ) or ( PP_0958 and PP_0959 and PP_0960 ) )	PP_0958 PP_0959 PP_0960 PP_1384 PP_1385 PP_1386		Transport solvent extrusion	0	0	1000	0
APCt6	Ampicilin transport out via proton antiport TtgABC system periplasmexternal	apc[p] + h[p] -> apc[e] + h[c]	( ( PP_1386 and PP_1385 and PP_1384 ) or ( PP_0958 and PP_0959 and PP_0960 ) )	PP_0958 PP_0959 PP_0960 PP_1384 PP_1385 PP_1386		Transport solvent extrusion	0	0	1000	0
APCtex	Ampicilin transport extracellular	apc[e] <=> apc[p]				Transport Outer Membrane	1	-1000	1000	0
APCtpp	Ampicilin transport periplasm	apc[p] -> apc[c]				Transport Inner Membrane	0	0	1000	0
APENTAMAH2	5 aminopentanamide amidohydrolase	5apentam[c] + h2o[c] + h[c] -> 5aptn[c] + nh4[c]	PP_0382	PP_0382		Lysine Metabolism	0	0	1000	0
APG3PAT120	acyl phosphateglycerol 3 phosphate acyltransferase C120	ddcap[c] + glyc3p[c] -> 1ddecg3p[c] + h[c] + pi[c]	PP_0391	PP_0391		Glycerophospholipid Metabolism	0	0	1000	0
APG3PAT140	acyl phosphateglycerol 3 phosphate acyltransferase C140	glyc3p[c] + ttdcap[c] -> 1tdecg3p[c] + h[c] + pi[c]	PP_0391	PP_0391		Glycerophospholipid Metabolism	0	0	1000	0
APG3PAT141	acyl phosphateglycerol 3 phosphate acyltransferase C141	glyc3p[c] + ttdceap[c] -> 1tdec7eg3p[c] + h[c] + pi[c]	PP_0391	PP_0391		Glycerophospholipid Metabolism	0	0	1000	0
APG3PAT160	acyl phosphateglycerol 3 phosphate acyltransferase C160	glyc3p[c] + hdcap[c] -> 1hdecg3p[c] + h[c] + pi[c]	PP_0391	PP_0391		Glycerophospholipid Metabolism	0	0	1000	0
APG3PAT161	acyl phosphateglycerol 3 phosphate acyltransferase C161	glyc3p[c] + hdceap[c] -> 1hdec9eg3p[c] + h[c] + pi[c]	PP_0391	PP_0391		Glycerophospholipid Metabolism	0	0	1000	0
APG3PAT180	acyl phosphateglycerol 3 phosphate acyltransferase C180	glyc3p[c] + ocdcap[c] -> 1odecg3p[c] + h[c] + pi[c]	PP_0391	PP_0391		Glycerophospholipid Metabolism	0	0	1000	0
APG3PAT181	acyl phosphateglycerol 3 phosphate acyltransferase C181	glyc3p[c] + ocdceap[c] -> 1odec11eg3p[c] + h[c] + pi[c]	PP_0391	PP_0391		Glycerophospholipid Metabolism	0	0	1000	0
APPLDHr	aminopropanol dehydrogenase reversible	aact[c] + h[c] + nadh[c] <=> appl[c] + nad[c]				Cofactor and Prosthetic Group Biosynthesis Porphyrin and Chlorophyll Metabolism	1	-1000	1000	0
APRAUR	5 amino 6 5 phosphoribosylamino uracil reductase	5apru[c] + h[c] + nadph[c] -> 5aprbu[c] + nadp[c]	PP_0514	PP_0514		Cofactor and Prosthetic Group Biosynthesis Riboflavin Metabolism	0	0	1000	0
APSR	adenosine 5 phosphosulfate reductase	aps[c] + trdrd[c] -> amp[c] + 2 h[c] + so3[c] + trdox[c]	( ( PP_2328 and PP_0510 ) or ( PP_2328 and PP_5069 ) or ( PP_2328 and PP_5215 ) )	PP_0510 PP_2328 PP_5069 PP_5215		Sulfur Metabolism	0	0	1000	0
APSR2	adenosine 5 phosphosulfate reductase	aps[c] + grxrd[c] -> amp[c] + grxox[c] + 2 h[c] + so3[c]	( ( PP_2328 and PP_5054 ) or ( PP_2328 and PP_2958 ) )	PP_2328 PP_2958 PP_5054		Sulfur Metabolism	0	0	1000	0
APTNAT	5 aminopentanoate2 oxoglutarate aminotransferase	5aptn[c] + akg[c] <=> glu_L[c] + oxptn[c]	PP_0214	PP_0214		Lysine Metabolism	1	-1000	1000	0
ARBTNR1	aerobactin reductase	2 arbtn_fe3[c] + fadh2[c] -> 2 arbtn[c] + fad[c] + 2 fe2[c] + 2 h[c]				Iron uptake and metabolism	0	0	1000	0
ARBTNR2	aerobactin reductase	2 arbtn_fe3[c] + fmnh2[c] -> 2 arbtn[c] + 2 fe2[c] + fmn[c] + 2 h[c]				Iron uptake and metabolism	0	0	1000	0
ARBTNabcpp	aerobactin transport via ABC system periplasm	arbtn_fe3[p] + atp[c] + h2o[c] -> adp[c] + arbtn_fe3[c] + h[c] + pi[c]	( ( PP_2417 and PP_2416 and PP_2418 ) or ( ( PP_2593 or PP_2594 ) and PP_2592 and PP_2591 ) )	PP_2416 PP_2417 PP_2418 PP_2591 PP_2592 PP_2593 PP_2594		Iron uptake and metabolism	0	0	1000	0
ARBTNexs	aerobactin Fe loading reaction spontaneous	arbtn[e] + fe3[e] -> arbtn_fe3[e]	PP_s0001	PP_s0001		Iron uptake and metabolism	0	0	1000	0
ARBTNtex	aerobactin secretion to extracellular	arbtn[p] + h[p] -> arbtn[e] + h[c]				Iron uptake and metabolism	0	0	1000	0
ARBTNtonex	aerobactin transport via ton system extracellular	arbtn_fe3[e] + h[p] -> arbtn_fe3[p] + h[c]	( PP_2193 and ( PP_5306 and PP_5307 and PP_5308 ) )	PP_2193 PP_5306 PP_5307 PP_5308		Iron uptake and metabolism	0	0	1000	0
ARBTNtpp	aerobactin secretion to periplasm	arbtn[c] + h[p] -> arbtn[p] + h[c]				Iron uptake and metabolism	0	0	1000	0
ARBt3ipp	L arabinose transport via proton antiport periplasm	arab_L[c] + h[p] -> arab_L[p] + h[c]	PP_2428	PP_2428		Transport solvent extrusion	0	0	1000	0
ARGD	Arginine Deiminase	arg_L[c] + h2o[c] -> citr_L[c] + nh4[c]	PP_1001	PP_1001		Arginine and Proline Metabolism	0	0	1000	0
ARGDC	arginine decarboxylase	arg_L[c] + h[c] -> agm[c] + co2[c]	PP_0567	PP_0567		Arginine and Proline Metabolism	0	0	1000	0
ARGDCpp	arginine decarboxylase	arg_L[p] + h[p] -> agm[p] + co2[p]	PP_0567	PP_0567		Arginine and Proline Metabolism	0	0	1000	0
ARGORNt7pp	arginineornithine antiporter periplasm	arg_L[p] + orn[c] <=> arg_L[c] + orn[p]	( PP_1002 or PP_1003 )	PP_1002 PP_1003		Transport Inner Membrane	1	-1000	1000	0
ARGSL	argininosuccinate lyase	argsuc[c] <=> arg_L[c] + fum[c]	PP_0184	PP_0184		Arginine and Proline Metabolism	1	-1000	1000	0
ARGSS	argininosuccinate synthase	asp_L[c] + atp[c] + citr_L[c] -> amp[c] + argsuc[c] + h[c] + ppi[c]	PP_1088	PP_1088		Arginine and Proline Metabolism	0	0	1000	0
ARGTRS	Arginyl tRNA synthetase	arg_L[c] + atp[c] + trnaarg[c] -> amp[c] + argtrna[c] + ppi[c]	PP_5089	PP_5089		tRNA Charging	0	0	1000	0
ARGabcpp	L arginine transport via ABC system periplasm	arg_L[p] + atp[c] + h2o[c] -> adp[c] + arg_L[c] + h[c] + pi[c]	( ( PP_4483 and PP_4484 and PP_4485 and PP_4486 ) or ( PP_1297 and PP_1299 and PP_1300 and PP_1298 ) )	PP_1297 PP_1298 PP_1299 PP_1300 PP_4483 PP_4484 PP_4485 PP_4486		Transport ABC system	0	0	1000	0
ARGt2pp	L lysine transport in via proton symport periplasm	arg_L[p] + h[p] -> arg_L[c] + h[c]	PP_3727	PP_3727		Transport Inner Membrane	0	0	1000	0
ARGtex	L arginine transport via diffusion extracellular to periplasm	arg_L[e] <=> arg_L[p]	PP_1206	PP_1206		Transport Outer Membrane	1	-1000	1000	0
AROH	L Arogenate hydro lyase	Largn[c] -> co2[c] + h2o[c] + phe_L[c]	PP_1769	PP_1769		Phenylalanine Tyrosine Tryptophan Biosynthesis	0	0	1000	0
ARUH	L Arginine pyruvate transaminase	arg_L[c] + pyr[c] <=> ala_L[c] + oxoarg_L[c]	PP_3721	PP_3721		Arginine and Proline Metabolism	1	-1000	1000	0
ASAD	aspartate semialdehyde dehydrogenase	aspsa[c] + nadp[c] + pi[c] <=> 4pasp[c] + h[c] + nadph[c]	PP_1989	PP_1989		Lysine Biosynthesis	1	-1000	1000	0
ASNN	L asparaginase	asn_L[c] + h2o[c] -> asp_L[c] + nh4[c]	( PP_0495 or PP_1160 )	PP_0495 PP_1160		Alanine and Aspartate Metabolism	0	0	1000	0
ASNNpp	L asparaginase	asn_L[p] + h2o[p] -> asp_L[p] + nh4[p]	PP_2453	PP_2453		Alanine and Aspartate Metabolism	0	0	1000	0
ASNS1	asparagine synthase glutamine hydrolysing	asp_L[c] + atp[c] + gln_L[c] + h2o[c] -> amp[c] + asn_L[c] + glu_L[c] + h[c] + ppi[c]	PP_1750	PP_1750		Alanine and Aspartate Metabolism	0	0	1000	0
ASNtex	L asparagine transport via diffusion extracellular to periplasm	asn_L[e] <=> asn_L[p]				Transport Outer Membrane	1	-1000	1000	0
ASO3t2pp	arsenite transporter via proton antiport periplasm	aso3[c] + h[p] -> aso3[p] + h[c]	( PP_1929 or PP_2717 )	PP_1929 PP_2717		Heavy Metal Tolerance	0	0	1000	0
ASO3tex	arsenite transport via diffusion extracellular to periplasm	aso3[e] <=> aso3[p]				Transport Outer Membrane	1	-1000	1000	0
ASO4t2rpp	arsenate ireversible transport via symport periplasm	aso4[p] + h[p] -> aso4[c] + h[c]	( PP_1373 or PP_4103 )	PP_1373 PP_4103		Transport Inner Membrane	0	0	1000	0
ASO4tex	Arsenate transporter extracellular to periplasm	aso4[e] <=> aso4[p]				Transport Outer Membrane	1	-1000	1000	0
ASP3H	L Aspartate 3 hydroxylase	akg[c] + asp_L[c] + o2[c] -> 3hasp_L[c] + co2[c] + succ[c]	PP_4222	PP_4222		Iron uptake and metabolism	0	0	1000	0
ASPCT	aspartate carbamoyltransferase	asp_L[c] + cbp[c] -> cbasp[c] + h[c] + pi[c]	( PP_4998 and PP_4999 )	PP_4998 PP_4999		Pyrimidine Metabolism	0	0	1000	0
ASPK	aspartate kinase	asp_L[c] + atp[c] <=> 4pasp[c] + adp[c]	PP_4473	PP_4473		Lysine Biosynthesis	1	-1000	1000	0
ASPO1	L aspartate oxidase	asp_L[c] + h2o[c] + o2[c] -> h2o2[c] + nh4[c] + oaa[c]	PP_1426	PP_1426		Cofactor and Prosthetic Group Biosynthesis Nicotinamide Biosynthesis	0	0	1000	0
ASPO3	L aspartate oxidase	asp_L[c] + q8[c] -> h[c] + iasp[c] + q8h2[c]	PP_1426	PP_1426		Cofactor and Prosthetic Group Biosynthesis Nicotinamide Biosynthesis	0	0	1000	0
ASPO5	L aspartate oxidase	asp_L[c] + fum[c] -> h[c] + iasp[c] + succ[c]	PP_1426	PP_1426		Cofactor and Prosthetic Group Biosynthesis Nicotinamide Biosynthesis	0	0	1000	0
ASPO6	L aspartate oxidase	asp_L[c] + o2[c] -> h2o2[c] + h[c] + iasp[c]	PP_1426	PP_1426		Cofactor and Prosthetic Group Biosynthesis Nicotinamide Biosynthesis	0	0	1000	0
ASPSALy	L aspartate semialdehyde dehydrogenase NADP	aspsa[c] + h2o[c] + nadp[c] -> asp_L[c] + 2 h[c] + nadph[c]	PP_4422	PP_4422		Alternate Carbon and Nitrogen source Ectoine Metabolism	0	0	1000	0
ASPT	L aspartase	asp_L[c] -> fum[c] + nh4[c]	PP_5338	PP_5338		Alanine and Aspartate Metabolism	0	0	1000	0
ASPTA	aspartate transaminase	akg[c] + asp_L[c] <=> glu_L[c] + oaa[c]	( PP_3721 or PP_1972 )	PP_1972 PP_3721		Alanine and Aspartate Metabolism	1	-1000	1000	0
ASPTRS	Aspartyl tRNA synthetase	asp_L[c] + atp[c] + trnaasp[c] -> amp[c] + asptrna[c] + ppi[c]	PP_1213	PP_1213		tRNA Charging	0	0	1000	0
ASPabcpp	L aspartate transport via ABC system periplasm	asp_L[p] + atp[c] + h2o[c] -> adp[c] + asp_L[c] + h[c] + pi[c]	( ( PP_1297 and PP_1299 and PP_1300 and PP_1298 ) or ( PP_1071 and PP_1070 and PP_1068 and PP_1069 ) )	PP_1068 PP_1069 PP_1070 PP_1071 PP_1297 PP_1298 PP_1299 PP_1300		Transport ABC system	0	0	1000	0
ASPt2pp	L aspartate transport in via proton symport periplasm	asp_L[p] + h[p] -> asp_L[c] + h[c]	PP_0137	PP_0137		Transport Inner Membrane	0	0	1000	0
ASPtex	L aspartate transport via diffusion extracellular to periplasm	asp_L[e] <=> asp_L[p]				Transport Outer Membrane	1	-1000	1000	0
ASR	arsenate reductase	aso4[c] + 2 gthrd[c] -> aso3[c] + gthox[c] + h2o[c]	( PP_1645 or PP_1928 or PP_2716 )	PP_1645 PP_1928 PP_2716		Heavy Metal Tolerance	0	0	1000	0
AST	Arginine succinyltransferase	arg_L[c] + succoa[c] -> coa[c] + h[c] + sucarg[c]	( PP_4479 and PP_4480 )	PP_4479 PP_4480		Arginine and Proline Metabolism	0	0	1000	0
ATHRDHr	L allo threonine dehydrogenase	athr_L[c] + nadp[c] <=> 2aobut[c] + h[c] + nadph[c]	PP_4862	PP_4862		Glycine Serine and threonine metabolism	1	-1000	1000	0
ATPHs	ATP amine hydrolysis spontaneous	atp[c] + h2o[c] + h[c] -> itp[c] + nh4[c]	PP_s0001	PP_s0001		Purine Metabolism	0	0	1000	0
ATPM	ATP maintenance requirement	atp[c] + h2o[c] -> adp[c] + h[c] + pi[c]				Unassigned	0	0.92	0.92	0
ATPPRT	ATP phosphoribosyltransferase	atp[c] + prpp[c] -> ppi[c] + prbatp[c]	( PP_0965 and PP_4890 )	PP_0965 PP_4890		Histidine Metabolism	0	0	1000	0
ATPS4rpp	ATP synthase four protons for one ATP periplasm	adp[c] + 4 h[p] + pi[c] <=> atp[c] + h2o[c] + 3 h[c]	( ( PP_5417 and PP_5418 and PP_5419 ) and ( PP_5412 and PP_5413 and PP_5414 and PP_5415 and PP_5416 ) and PP_5420 )	PP_5412 PP_5413 PP_5414 PP_5415 PP_5416 PP_5417 PP_5418 PP_5419 PP_5420		Oxidative Phosphorylation	1	-1000	1000	0
BACCL	biotin acetyl CoA carboxylase ligase	atp[c] + btn[c] + h[c] -> btamp[c] + ppi[c]	PP_0437	PP_0437		Cofactor and Prosthetic Group Biosynthesis Biotin Biosynthesis	0	0	1000	0
BALAALAabcpp	beta alanyl L alanine transport via ABC system periplasm	atp[c] + balaala[p] + h2o[c] -> adp[c] + balaala[c] + h[c] + pi[c]	( ( PP_0882 or PP_0884 or PP_0885 ) and PP_0881 and PP_0880 and PP_0879 and PP_0878 )	PP_0878 PP_0879 PP_0880 PP_0881 PP_0882 PP_0884 PP_0885		Transport ABC system	0	0	1000	0
BALAALAtex	beta alanyl L alanine transport via diffusion extracellular to periplasm	balaala[e] <=> balaala[p]	PP_0883	PP_0883		Transport Outer Membrane	1	-1000	1000	0
BALABALAabcpp	beta alanyl beta alanine transport via ABC system periplasm	atp[c] + balabala[p] + h2o[c] -> adp[c] + balabala[c] + h[c] + pi[c]	( ( PP_0882 or PP_0884 or PP_0885 ) and PP_0881 and PP_0880 and PP_0879 and PP_0878 )	PP_0878 PP_0879 PP_0880 PP_0881 PP_0882 PP_0884 PP_0885		Transport ABC system	0	0	1000	0
BALABALAtex	beta alanyl beta alanine transport via diffusion extracellular to periplasm	balabala[e] <=> balabala[p]	PP_0883	PP_0883		Transport Outer Membrane	1	-1000	1000	0
BALAGLYabcpp	beta alanyl L glycine transport via ABC system periplasm	atp[c] + balagly[p] + h2o[c] -> adp[c] + balagly[c] + h[c] + pi[c]	( ( PP_0882 or PP_0884 or PP_0885 ) and PP_0881 and PP_0880 and PP_0879 and PP_0878 )	PP_0878 PP_0879 PP_0880 PP_0881 PP_0882 PP_0884 PP_0885		Transport ABC system	0	0	1000	0
BALAGLYtex	beta alanyl L glycine transport via diffusion extracellular to periplasm	balagly[e] <=> balagly[p]	PP_0883	PP_0883		Transport Outer Membrane	1	-1000	1000	0
BALALEUabcpp	beta alanyl L leucine transport via ABC system periplasm	atp[c] + balaleu[p] + h2o[c] -> adp[c] + balaleu[c] + h[c] + pi[c]	( ( PP_0882 or PP_0884 or PP_0885 ) and PP_0881 and PP_0880 and PP_0879 and PP_0878 )	PP_0878 PP_0879 PP_0880 PP_0881 PP_0882 PP_0884 PP_0885		Transport ABC system	0	0	1000	0
BALALEUtex	L Histidinylglycine transport via diffusion extracellular to periplasm	balaleu[e] <=> balaleu[p]	PP_0883	PP_0883		Transport Outer Membrane	1	-1000	1000	0
BALAMDAH	beta Alaninamide amidohydrolase	balamd[c] + h2o[c] -> ala_B[c] + nh4[c]	( PP_3846 or PP_3844 )	PP_3844 PP_3846		Alternate Carbon and Nitrogen source Dipeptide Metabolism	0	0	1000	0
BALAt2pp	beta alanine transport in via proton symport periplasm	ala_B[p] + h[p] -> ala_B[c] + h[c]	( PP_4840 or PP_0284 )	PP_0284 PP_4840		Transport Inner Membrane	0	0	1000	0
BALAtex	beta alanine transport via diffusion extracellular to periplasm	ala_B[e] <=> ala_B[p]				Transport Outer Membrane	1	-1000	1000	0
BDH	R 3 HydroxybutanoateNAD oxidoreductase	bhb[c] + nad[c] <=> acac[c] + h[c] + nadh[c]	PP_3073	PP_3073		Butanoate Metabolism	1	-1000	1000	0
BETALDHx	betaine aldehyde dehydrogenase	betald[c] + h2o[c] + nad[c] -> glyb[c] + 2 h[c] + nadh[c]	PP_5063	PP_5063		Alternate Carbon and Nitrogen source Amines and Polyamines Metabolism	0	0	1000	0
BETALDHy	betaine aldehyde dehydrogenase	betald[c] + h2o[c] + nadp[c] -> glyb[c] + 2 h[c] + nadph[c]	PP_5063	PP_5063		Alternate Carbon and Nitrogen source Amines and Polyamines Metabolism	0	0	1000	0
BGLApp	beta glucosidase periplasmic	cellb[p] + h2o[p] -> 2 glc_D[p]	PP_1403	PP_1403		Cell Envelope Biosynthesis Cellulose Metabolism	0	0	1000	0
BHBtpp	R 3 Hydroxybutanoate transport via H symport	bhb[p] + h[p] -> bhb[c] + h[c]	PP_3074	PP_3074		Transport Inner Membrane	0	0	1000	0
BILIVERDtex	biliverdin transport via diffusion extracellular to periplasm	biliverd[e] <=> biliverd[p]				Transport Outer Membrane	1	-1000	1000	0
BILIVERDtpp	biliverdin transport via diffusion periplasm to cytoplasm	biliverd[p] <=> biliverd[c]				Transport Inner Membrane	1	-1000	1000	0
BLAMDabcpp	beta alanyl L alanine transport via ABC system periplasm	atp[c] + balamd[p] + h2o[c] -> adp[c] + balamd[c] + h[c] + pi[c]	( ( PP_0882 or PP_0884 or PP_0885 ) and PP_0881 and PP_0880 and PP_0879 and PP_0878 )	PP_0878 PP_0879 PP_0880 PP_0881 PP_0882 PP_0884 PP_0885		Transport ABC system	0	0	1000	0
BLAMDtex	beta Alaninamide transport via diffusion extracellular to periplasm	balamd[e] <=> balamd[p]	PP_0883	PP_0883		Transport Outer Membrane	1	-1000	1000	0
BLUB	cobalamin biosynthesis	fmnh2[c] + h2o[c] + o2[c] -> dmbzid[c] + doxopa[c] + e4p[c] + urea[c]	PP_1674	PP_1674		Cofactor and Prosthetic Group Biosynthesis Porphyrin and Chlorophyll Metabolism	0	0	1000	0
BMOCOS	bis molybdenum cofactor synthase	moco[c] + mptamp[c] -> amp[c] + bmoco[c] + cu2[c]	PP_2123	PP_2123		Cofactor and Prosthetic Group Biosynthesis Molybdopterin Biosynthesis	0	0	1000	0
BMOGDS1	bis molybdopterin guanine dinucleotide synthase single GDP	bmoco[c] + gtp[c] + h[c] -> bmoco1gdp[c] + ppi[c]	PP_3457	PP_3457		Cofactor and Prosthetic Group Biosynthesis Molybdopterin Biosynthesis	0	0	1000	0
BMOGDS2	bis molybdopterin guanine dinucleotide synthase	bmoco1gdp[c] + gtp[c] + h[c] -> bmocogdp[c] + ppi[c]	PP_3457	PP_3457		Cofactor and Prosthetic Group Biosynthesis Molybdopterin Biosynthesis	0	0	1000	0
BPNT	3 5 bisphosphate nucleotidase	h2o[c] + pap[c] -> amp[c] + pi[c]	PP_0261	PP_0261		Sulfur Metabolism	0	0	1000	0
BTDD_RR	R R butanediol dehydrogenase	btd_RR[c] + nad[c] <=> actn_R[c] + h[c] + nadh[c]	PP_0552	PP_0552		Alternate Carbon Butanediol Metabolism	1	-1000	1000	0
BTDDtex	butanediol transporter external	btd_RR[e] <=> btd_RR[p]				Transport Outer Membrane	1	-1000	1000	0
BTDDtpp	butanediol pasive diffusion	btd_RR[p] <=> btd_RR[c]				Transport Inner Membrane	1	-1000	1000	0
BTNt2ipp	Biotin transport via proton symport periplasm	btn[p] + h[p] -> btn[c] + h[c]				Transport Inner Membrane	0	0	1000	0
BTNtex	Biotin transport via diffusion extracellular to periplasm	btn[e] <=> btn[p]				Transport Outer Membrane	1	-1000	1000	0
BTS5	Biotin synthase	2fe2s[c] + amet[c] + dtbt[c] -> 2fe1s[c] + btn[c] + dad_5[c] + h[c] + met_L[c]	PP_0362	PP_0362		Cofactor and Prosthetic Group Biosynthesis Biotin Biosynthesis	0	0	1000	0
BUP	beta ureidopropionase	3uib[c] + h2o[c] + 2 h[c] -> 3aib[c] + co2[c] + nh4[c]	( PP_0614 or PP_4034 )	PP_0614 PP_4034		Alternate Carbon and Nitrogen source Nucleotide Metabolism	0	0	1000	0
BUTSO3abcpp	butanesulfonate transport via ABC system periplasm	atp[c] + butso3[p] + h2o[c] -> adp[c] + butso3[c] + h[c] + pi[c]	( ( PP_0237 and PP_0240 and PP_0239 ) or ( PP_0233 and PP_0232 and PP_0231 ) )	PP_0231 PP_0232 PP_0233 PP_0237 PP_0239 PP_0240		Transport ABC system	0	0	1000	0
BUTSO3tex	butanesulfonate transport via diffusion extracellular to periplasm	butso3[e] <=> butso3[p]	PP_0234	PP_0234		Transport Outer Membrane	1	-1000	1000	0
BWCOGDS1	tungsten bispterin guanine dinucleotide synthase single GDP	bwco[c] + gtp[c] + h[c] -> bwco1gdp[c] + ppi[c]	PP_3457	PP_3457		Cofactor and Prosthetic Group Biosynthesis Molybdopterin Biosynthesis	0	0	1000	0
BWCOGDS2	tungsten bispterin guanine dinucleotide synthase	bwco1gdp[c] + gtp[c] + h[c] -> bwcogdp[c] + ppi[c]	PP_3457	PP_3457		Cofactor and Prosthetic Group Biosynthesis Molybdopterin Biosynthesis	0	0	1000	0
BWCOS	tungsten bispterin cofactor synthase	mptamp[c] + wco[c] -> amp[c] + bwco[c] + cu2[c]	PP_2123	PP_2123		Cofactor and Prosthetic Group Biosynthesis Molybdopterin Biosynthesis	0	0	1000	0
BZ12DOX	benzoate 1 2 dioxygenase	bz[c] + h[c] + nadh[c] + o2[c] -> bz12diol[c] + nad[c]	( ( pWW0_102 and pWW0_101 and pWW0_100 ) or ( PP_3161 and PP_3162 and PP_3163 ) )	PP_3161 PP_3162 PP_3163 pWW0_100 pWW0_101 pWW0_102		Aromatic Compounds Degradation B Ketoadipate pathway	0	0	1000	0
BZALDH	Benzyl alcohol dehydrogenase	bzalc[c] + nad[c] -> bzal[c] + h[c] + nadh[c]	pWW0_128	pWW0_128		Aromatic Compounds Degradation Toluene Pathway	0	0	1000	0
BZDH	Benzaldehyde dehydrogenase	bzal[c] + h2o[c] + nad[c] -> bz[c] + 2 h[c] + nadh[c]	pWW0_131	pWW0_131		Aromatic Compounds Degradation Toluene Pathway	0	0	1000	0
BZDIOLDH	1 2 dihydrodihydroxybenzoate dehydrogenase	bz12diol[c] + nad[c] -> catechol[c] + co2[c] + nadh[c]	( PP_3164 or pWW0_099 )	PP_3164 pWW0_099		Aromatic Compounds Degradation B Ketoadipate pathway	0	0	1000	0
BZt1pp	Benzoate proton symport periplasm	bz[p] + h[p] <=> bz[c] + h[c]	PP_3165	PP_3165		Transport Inner Membrane	1	-1000	1000	0
BZt2_pp	benzoate transport in via proton symport 2H	bz[p] + 2 h[p] -> bz[c] + 2 h[c]	PP_1188	PP_1188		Transport Inner Membrane	0	0	1000	0
BZtex	Benzoate transport via diffusion extracellular to periplasm	bz[e] <=> bz[p]	PP_3168	PP_3168		Transport Outer Membrane	1	-1000	1000	0
BiomassKT2440_Core2	Biomass P putida KT2440 aa DNA RNA ATP murein FA ions	0.000223 10fthf[c] + 0.000223 2fe2s[c] + 0.000223 4fe4s[c] + 0.000223 5mthf[c] + 0.000279 accoa[c] + 0.59827 ala_L[c] + 0.000223 amet[c] + 0.35425 arg_L[c] + 0.15893 asn_L[c] + 0.28469 asp_L[c] + 46.9189 atp[c] + 0.000223 btamp[c] + 0.004226 ca2[c] + 0.000223 chor[c] + 0.004226 cl[c] + 0.000167 coa[c] + 0.002817 cobalt2[c] + 0.15978 ctp[c] + 0.002817 cu2[c] + 0.055652 cys_L[c] + 0.010804 datp[c] …				Exchange	0	0	1000	0
BiomassKT2440_WT3	Biomass P putida KT2440 aa DNA RNA ATP murein FA ions soluble	0.000223 10fthf[c] + 0.000223 2fe2s[c] + 0.000223 4fe4s[c] + 0.000223 5mthf[c] + 0.000279 accoa[c] + 0.000223 adocbl[c] + 0.59827 ala_L[c] + 0.000223 amet[c] + 0.35425 arg_L[c] + 0.15893 asn_L[c] + 0.28469 asp_L[c] + 46.9189 atp[c] + 0.000223 bmocogdp[c] + 0.000223 btamp[c] + 0.004226 ca2[c] + 0.000223 chor[c] + 0.004226 cl[c] + 1.8e-005 clpn140[p] + 0.000578 clpn160[p] + 0.002873 clpn161[p] + 0.…				Exchange	0	0	1000	1
CA2tex	calcium Ca2 transport via diffusion extracellular to periplasm	ca2[e] <=> ca2[p]				Transport Outer Membrane	1	-1000	1000	0
CACOAHA	Enoyl CoA hydratasealdolase	caffcoa[c] + h2o[c] -> 34dhbald[c] + accoa[c]	PP_3358	PP_3358		Aromatic Compounds Degradation B Ketoadipate pathway	0	0	1000	0
CAFFCOA	feruloyl coenzyme A synthetase AMP forming	34dhcinm[c] + atp[c] + coa[c] -> amp[c] + caffcoa[c] + ppi[c]	PP_3356	PP_3356		Aromatic Compounds Degradation B Ketoadipate pathway	0	0	1000	0
CARBSARAH	N carbamoylsarcosine amidohydrolase	Ncarbsar[c] + h2o[c] + 2 h[c] -> co2[c] + nh4[c] + sarcs[c]	PP_3941	PP_3941		Alternate Carbon and Nitrogen source Amines and Polyamines Metabolism	0	0	1000	0
CARNabcpp	Carnosine transport via ABC system periplasm	atp[c] + carn[p] + h2o[c] -> adp[c] + carn[c] + h[c] + pi[c]	( ( PP_0882 or PP_0884 or PP_0885 ) and PP_0881 and PP_0880 and PP_0879 and PP_0878 )	PP_0878 PP_0879 PP_0880 PP_0881 PP_0882 PP_0884 PP_0885		Transport ABC system	0	0	1000	0
CARNtex	L Carnosine transport via diffusion extracellular to periplasm	carn[e] <=> carn[p]	PP_0883	PP_0883		Transport Outer Membrane	1	-1000	1000	0
CAT	catalase	2 h2o2[c] -> 2 h2o[c] + o2[c]	( PP_0115 or PP_3668 )	PP_0115 PP_3668		Unassigned	0	0	1000	0
CAT23DOX	catechol 2 3 dioxygenase	catechol[c] + o2[c] -> 2hmcnsad[c]	pWW0_097	pWW0_097		Aromatic Compounds Degradation Toluene Pathway	0	0	1000	0
CATDOX	catechol 1 2 dioxygenase	catechol[c] + o2[c] -> ccmuac[c] + 2 h[c]	( PP_3166 or PP_3713 )	PP_3166 PP_3713		Aromatic Compounds Degradation B Ketoadipate pathway	0	0	1000	0
CATECHOLtex	catechol transport via diffusion extracellular to periplasm	catechol[e] <=> catechol[p]				Transport Outer Membrane	1	-1000	1000	0
CATECHOLtpp	catechol transport via diffusion periplasm	catechol[p] <=> catechol[c]				Transport Inner Membrane	1	-1000	1000	0
CATpp	catalase periplasm	2 h2o2[p] -> 2 h2o[p] + o2[p]	( PP_0481 or PP_2887 )	PP_0481 PP_2887		Unassigned	0	0	1000	0
CAt6pp	calcium sodium antiporter 11	ca2[c] + na1[p] <=> ca2[p] + na1[c]	PP_0928	PP_0928		Transport Inner Membrane	1	-1000	1000	0
CBIAT	Cobinamide adenyltransferase	atp[c] + cbi[c] + h[c] <=> adocbi[c] + pppi[c]	PP_1672	PP_1672		Cofactor and Prosthetic Group Biosynthesis Porphyrin and Chlorophyll Metabolism	1	-1000	1000	0
CBItonex	Cobinamide transport via ton system extermal	cbi[e] + h[p] -> cbi[p] + h[c]	( PP_0525 and ( PP_5306 and PP_5307 and PP_5308 ) )	PP_0525 PP_5306 PP_5307 PP_5308		Transport Outer Membrane	0	0	1000	0
CBIuabcpp	Cobinamide transport via ABC system uptake periplasm	atp[c] + cbi[p] + h2o[c] -> adp[c] + cbi[c] + h[c] + pi[c]	( ( PP_0524 and PP_4687 and PP_4688 ) or ( PP_0524 and PP_2417 and PP_2416 ) )	PP_0524 PP_2416 PP_2417 PP_4687 PP_4688		Transport Outer Membrane	0	0	1000	0
CBL1abcpp	Cob 1 alamin transport via ABC system periplasm	atp[c] + cbl1[p] + h2o[c] -> adp[c] + cbl1[c] + h[c] + pi[c]	( ( PP_0524 and PP_4687 and PP_4688 ) or ( PP_0524 and PP_2417 and PP_2416 ) )	PP_0524 PP_2416 PP_2417 PP_4687 PP_4688		Transport Outer Membrane	0	0	1000	0
CBL1tonex	Cob 1 alamin transport via ton system extermal	cbl1[e] + h[p] -> cbl1[p] + h[c]	( PP_0525 and ( PP_5306 and PP_5307 and PP_5308 ) )	PP_0525 PP_5306 PP_5307 PP_5308		Transport Outer Membrane	0	0	1000	0
CBLAT	cob I alamin adenosyltransferase	atp[c] + cbl1[c] + h[c] <=> adocbl[c] + pppi[c]	PP_1672	PP_1672		Cofactor and Prosthetic Group Biosynthesis Porphyrin and Chlorophyll Metabolism	1	-1000	1000	0
CBMKr	Carbamate kinase	atp[c] + co2[c] + nh4[c] <=> adp[c] + cbp[c] + 2 h[c]	PP_0999	PP_0999		Glutamate Metabolism	1	-1000	1000	0
CBPAH	N carbamoylputrescine amidohydrolase	Ncbmpts[c] + 2 h2o[c] + 2 h[c] -> hco3[c] + nh4[c] + ptrc[c]	PP_5340	PP_5340		Alternate Carbon and Nitrogen source Amines and Polyamines Metabolism	0	0	1000	0
CBPS	carbamoyl phosphate synthase glutamine hydrolysing	2 atp[c] + gln_L[c] + h2o[c] + hco3[c] -> 2 adp[c] + cbp[c] + glu_L[c] + 2 h[c] + pi[c]	( PP_4723 and PP_4724 )	PP_4723 PP_4724		Pyrimidine Metabolism	0	0	1000	0
CCGS	7 cyano 7 carbaguanine synthase	atp[c] + cdg[c] + nh4[c] -> adp[c] + h2o[c] + h[c] + pi[c] + preq0[c]	PP_1226	PP_1226		Cofactor and Prosthetic Group Biosynthesis Queuosine biosynthesis	0	0	1000	0
CCPpp	Cytochrome c peroxidase	2 focytc[c] + h2o2[p] -> 2 ficytc[c] + 2 h2o[p]	PP_2943	PP_2943		Unassigned	0	0	1000	0
CD2abcpp	Cadmium Cd2 ABC transporter periplasm	atp[c] + cd2[c] + h2o[c] -> adp[c] + cd2[p] + h[c] + pi[c]	PP_5139	PP_5139		Heavy Metal Tolerance	0	0	1000	0
CD2t3pp	cadmium Cd2 transport out via proton antiport periplasm	cd2[c] + h[p] -> cd2[p] + h[c]	PP_4774	PP_4774		Heavy Metal Tolerance	0	0	1000	0
CD2t4pp	cadmium Cd2 transport out via proton antiport periplasm	cd2[c] + h[p] + k[p] -> cd2[p] + h[c] + k[c]	PP_0026	PP_0026		Heavy Metal Tolerance	0	0	1000	0
CD2t5	cadmium Cd2 transport out via proton antiport cytosolexternal	cd2[c] + h[p] -> cd2[e] + h[c]	( PP_0043 and PP_0044 and PP_0045 )	PP_0043 PP_0044 PP_0045		Heavy Metal Tolerance	0	0	1000	0
CD2t6	cadmium Cd2 transport out via proton antiport periplasmexternal	cd2[p] + h[p] -> cd2[e] + h[c]	( PP_0043 and PP_0044 and PP_0045 )	PP_0043 PP_0044 PP_0045		Heavy Metal Tolerance	0	0	1000	0
CD2tex	cadmium Cd2 transport via diffusion extracellular to periplasm	cd2[e] <=> cd2[p]				Transport Outer Membrane	1	-1000	1000	0
CD2tpp	cadmium 2 transport in via permease no H	cd2[p] -> cd2[c]				Transport Inner Membrane	0	0	1000	0
CDGR	7 cyano 7 deazaguanine reductase	3 h[c] + 2 nadph[c] + preq0[c] -> 2 nadp[c] + preq1[c]	PP_2160	PP_2160		Cofactor and Prosthetic Group Biosynthesis Queuosine biosynthesis	0	0	1000	0
CDGS	7 deaza 7 carboxyguanine synthase	cph4[c] + h[c] -> cdg[c] + nh4[c]	PP_1225	PP_1225		Cofactor and Prosthetic Group Biosynthesis Queuosine biosynthesis	0	0	1000	0
CDPMEK	4 cytidine 5 diphospho 2 C methyl D erythritol kinase	4c2me[c] + atp[c] -> 2p4c2me[c] + adp[c] + h[c]	PP_0723	PP_0723		Cofactor and Prosthetic Group Biosynthesis Terpenoid backbone biosynthesis	0	0	1000	0
CELASEpp	Endo 1 4 D glucanase cellolose	cell4[p] + h2o[p] -> 2 cellb[p]	PP_2637	PP_2637		Cell Envelope Biosynthesis Cellulose Metabolism	0	0	1000	0
CELLS	cellulose synthase UDP forming	h2o[c] + 4 udpg[c] -> cell4[p] + 4 h[c] + 4 udp[c]	( PP_2635 and PP_2636 and PP_2638 )	PP_2635 PP_2636 PP_2638		Cell Envelope Biosynthesis Cellulose Metabolism	0	0	1000	0
CELLex	Cellulose export system	cell4[p] -> cell4[e]				Transport Outer Membrane	0	0	1000	0
CFAS160E	cyclopropane fatty acid synthase Phosphatidylethanolamine n C160	2 amet[c] + pe161[c] -> 2 ahcys[c] + cpe160[c] + 2 h[c]	PP_2734	PP_2734		Fatty Acid Biosynthesis	0	0	1000	0
CFAS160G	cyclopropane fatty acid synthase Phosphatidylglycerol n C160	2 amet[c] + pg161[c] -> 2 ahcys[c] + cpg160[c] + 2 h[c]	PP_2734	PP_2734		Fatty Acid Biosynthesis	0	0	1000	0
CFAS180E	cyclopropane fatty acid synthase Phosphatidylethanolamine n C180	2 amet[c] + pe181[c] -> 2 ahcys[c] + cpe180[c] + 2 h[c]	PP_2734	PP_2734		Fatty Acid Biosynthesis	0	0	1000	0
CFAS180G	cyclopropane fatty acid synthase Phosphatidylglycerol n C180	2 amet[c] + pg181[c] -> 2 ahcys[c] + cpg180[c] + 2 h[c]	PP_2734	PP_2734		Fatty Acid Biosynthesis	0	0	1000	0
CGLYabcpp	L Cysteinylglycine Cys Gly transport via ABC system periplasm	atp[c] + cgly[p] + h2o[c] -> adp[c] + cgly[c] + h[c] + pi[c]	( ( PP_0882 or PP_0884 or PP_0885 ) and PP_0881 and PP_0880 and PP_0879 and PP_0878 )	PP_0878 PP_0879 PP_0880 PP_0881 PP_0882 PP_0884 PP_0885		Transport ABC system	0	0	1000	0
CGLYtex	L Cysteinylglycine transport via diffusion extracellular to periplasm	cgly[e] <=> cgly[p]	PP_0883	PP_0883		Transport Outer Membrane	1	-1000	1000	0
CHLabcpp	choline transport via ABC system periplasm	atp[c] + chol[p] + h2o[c] -> adp[c] + chol[c] + h[c] + pi[c]	( ( PP_0868 and ( PP_0869 or PP_0871 ) and PP_0870 ) or ( PP_0294 and PP_0295 and PP_0296 ) )	PP_0294 PP_0295 PP_0296 PP_0868 PP_0869 PP_0870 PP_0871		Transport ABC system	0	0	1000	0
CHLtex	choline transport via diffusion extracellular to periplasm	chol[e] <=> chol[p]				Transport Outer Membrane	1	-1000	1000	0
CHOLD	choline dehydrogenase	chol[c] + nad[c] -> betald[c] + h[c] + nadh[c]	PP_5064	PP_5064		Alternate Carbon and Nitrogen source Amines and Polyamines Metabolism	0	0	1000	0
CHOLSH	choline sulphatase	chols[c] + h2o[c] -> chol[c] + h[c] + so4[c]	PP_0077	PP_0077		Alternate Carbon and Nitrogen source Amines and Polyamines Metabolism	0	0	1000	0
CHOLS_ex_	Choline sulfate transport difusion	chols[e] <=> chols[p]				Transport Outer Membrane	1	-1000	1000	0
CHOLSabc	Choline sulfate ABC transporter	atp[c] + chols[p] + h2o[c] -> adp[c] + chols[c] + h[c] + pi[c]	( ( PP_0075 and PP_0076 ) or ( PP_0868 and ( PP_0869 or PP_0871 ) and PP_0870 ) )	PP_0075 PP_0076 PP_0868 PP_0869 PP_0870 PP_0871		Transport ABC system	0	0	1000	0
CHOLt4ipp	choline sodium cotransport	chol[p] + na1[p] -> chol[c] + na1[c]	( PP_5061 or PP_0229 or PP_3957 or PP_5374 )	PP_0229 PP_3957 PP_5061 PP_5374		Transport Inner Membrane	0	0	1000	0
CHORM	chorismate mutase	chor[c] -> pphn[c]	PP_1769	PP_1769		Phenylalanine Tyrosine Tryptophan Biosynthesis	0	0	1000	0
CHORS	chorismate synthase	3psme[c] -> chor[c] + pi[c]	PP_1830	PP_1830		Phenylalanine Tyrosine Tryptophan Biosynthesis	0	0	1000	0
CHORt2rpp	Chorismate reversible transport via proton symport periplasm	chor[p] + h[p] <=> chor[c] + h[c]				Transport Inner Membrane	1	-1000	1000	0
CHORtex	Chorismate transport via diffusion extracellular to periplasm	chor[e] <=> chor[p]				Transport Outer Membrane	1	-1000	1000	0
CHRPL	Chorismate pyruvate lyase	chor[c] -> 4hbz[c] + pyr[c]	PP_5317	PP_5317		Cofactor and Prosthetic Group Biosynthesis Ubiquinone biosynthesis	0	0	1000	0
CINNMCOAH	Cinnamoyl CoA Hydrolase	cinmcoa[c] + h2o[c] -> cinnm[c] + coa[c] + h[c]				Fatty Acid Metabolism	0	0	1000	0
CINNMtex	Cinnamic acid transport diffusion extra organism	cinnm[e] <=> cinnm[p]				Transport Outer Membrane	1	-1000	1000	0
CINNMtpp	Cinnamic acid transport diffusion periplasm	cinnm[c] <=> cinnm[p]				Transport Inner Membrane	1	-1000	1000	0
CITt4pp	citrate transport via sodium symport periplasm	cit[p] + na1[p] -> cit[c] + na1[c]	( PP_1416 and PP_1417 and PP_1418 )	PP_1416 PP_1417 PP_1418		Transport Inner Membrane	0	0	1000	0
CITt_kt	citrate transport in via proton symport	cit[p] + h[p] <=> cit[c] + h[c]	( PP_2703 or PP_2057 or PP_0147 )	PP_0147 PP_2057 PP_2703		Transport Inner Membrane	1	-1000	1000	0
CITtex	citrate transport via diffusion extracellular to periplasm	cit[e] <=> cit[p]	( PP_1419 or PP_2058 )	PP_1419 PP_2058		Transport Outer Membrane	1	-1000	1000	0
CLPNH120pp	cardiolipin hydrolase periplasm n C120	clpn120[p] + h2o[p] -> h[p] + pa120[p] + pg120[p]				Glycerophospholipid Metabolism	0	0	1000	0
CLPNH140pp	cardiolipin hydrolase periplasm n C140	clpn140[p] + h2o[p] -> h[p] + pa140[p] + pg140[p]				Glycerophospholipid Metabolism	0	0	1000	0
CLPNH141pp	cardiolipin hydrolase periplasm n C141	clpn141[p] + h2o[p] -> h[p] + pa141[p] + pg141[p]				Glycerophospholipid Metabolism	0	0	1000	0
CLPNH160pp	cardiolipin hydrolase periplasm n C160	clpn160[p] + h2o[p] -> h[p] + pa160[p] + pg160[p]				Glycerophospholipid Metabolism	0	0	1000	0
CLPNH161pp	cardiolipin hydrolase periplasm n C161	clpn161[p] + h2o[p] -> h[p] + pa161[p] + pg161[p]				Glycerophospholipid Metabolism	0	0	1000	0
CLPNH180pp	cardiolipin hydrolase periplasm n C180	clpn180[p] + h2o[p] -> h[p] + pa180[p] + pg180[p]				Glycerophospholipid Metabolism	0	0	1000	0
CLPNH181pp	cardiolipin hydrolase periplasm n C181	clpn181[p] + h2o[p] -> h[p] + pa181[p] + pg181[p]				Glycerophospholipid Metabolism	0	0	1000	0
CLPNS120pp	cardiolipin synthase periplasmic n C120	2 pg120[p] <=> clpn120[p] + glyc[p]	( PP_5364 or PP_3264 )	PP_3264 PP_5364		Glycerophospholipid Metabolism	1	-1000	1000	0
CLPNS140pp	cardiolipin synthase periplasmic n C140	2 pg140[p] <=> clpn140[p] + glyc[p]	( PP_3264 or PP_5364 )	PP_3264 PP_5364		Glycerophospholipid Metabolism	1	-1000	1000	0
CLPNS141pp	cardiolipin synthase periplasmic n C141	2 pg141[p] <=> clpn141[p] + glyc[p]	( PP_5364 or PP_3264 )	PP_3264 PP_5364		Glycerophospholipid Metabolism	1	-1000	1000	0
CLPNS160pp	cardiolipin synthase periplasmic n C160	2 pg160[p] <=> clpn160[p] + glyc[p]	( PP_5364 or PP_3264 )	PP_3264 PP_5364		Glycerophospholipid Metabolism	1	-1000	1000	0
CLPNS161pp	cardiolipin synthase periplasmic n C161	2 pg161[p] <=> clpn161[p] + glyc[p]	( PP_5364 or PP_3264 )	PP_3264 PP_5364		Glycerophospholipid Metabolism	1	-1000	1000	0
CLPNS180pp	cardiolipin synthase periplasmic n C180	2 pg180[p] <=> clpn180[p] + glyc[p]	( PP_5364 or PP_3264 )	PP_3264 PP_5364		Glycerophospholipid Metabolism	1	-1000	1000	0
CLPNS181pp	cardiolipin synthase periplasmic n C181	2 pg181[p] <=> clpn181[p] + glyc[p]	( PP_5364 or PP_3264 )	PP_3264 PP_5364		Glycerophospholipid Metabolism	1	-1000	1000	0
CLt3_2pp	chloride transport out via proton antiport 21 periplasm	2 cl[p] + h[c] -> 2 cl[c] + h[p]	PP_3959	PP_3959		Transport Inner Membrane	0	0	1000	0
CLtex	chloride Cl 1 transport via diffusion extracellular to periplasm	cl[e] <=> cl[p]				Transport Outer Membrane	1	-1000	1000	0
CMCBTFR1	carboxymycobactin reductase fadh	fadh2[c] + 2 fcmcbtt[c] -> 2 cmcbtt[c] + fad[c] + 2 fe2[c] + 2 h[c]				Iron uptake and metabolism	0	0	1000	0
CMCBTFR2	carboxymycobactin reductase fmn	2 fcmcbtt[c] + fmnh2[c] -> 2 cmcbtt[c] + 2 fe2[c] + fmn[c] + 2 h[c]				Iron uptake and metabolism	0	0	1000	0
CMCBTFabcpp	carboxymycobactin transport via ABC system periplasm	atp[c] + fcmcbtt[p] + h2o[c] -> adp[c] + fcmcbtt[c] + h[c] + pi[c]	( ( ( PP_2593 or PP_2594 ) and PP_2592 and PP_2591 ) or ( PP_2417 and PP_2416 and PP_2418 ) )	PP_2416 PP_2417 PP_2418 PP_2591 PP_2592 PP_2593 PP_2594		Iron uptake and metabolism	0	0	1000	0
CMCBTFexs	carboxymycobactin Fe loading reaction spontaneous	cmcbtt[e] + fe3[e] -> fcmcbtt[e]	PP_s0001	PP_s0001		Iron uptake and metabolism	0	0	1000	0
CMCBTFtex	carboxymycobactin secretion to extracellular	cmcbtt[p] + h[p] -> cmcbtt[e] + h[c]				Iron uptake and metabolism	0	0	1000	0
CMCBTFtonex	carboxymycobactin transport via ton system extracellular	fcmcbtt[e] + h[p] -> fcmcbtt[p] + h[c]	( PP_2590 and ( PP_5306 and PP_5307 and PP_5308 ) )	PP_2590 PP_5306 PP_5307 PP_5308		Iron uptake and metabolism	0	0	1000	0
CMCBTFtpp	carboxymycobactin secretion to periplasm	cmcbtt[c] + h[p] -> cmcbtt[p] + h[c]				Iron uptake and metabolism	0	0	1000	0
CMT2	cytosine 5 methyltransferase	amet[c] + csn[c] <=> 5mcsn[c] + ahcys[c] + h[c]	PP_3989	PP_3989		Unassigned	1	-1000	1000	0
CMt2ex	Chloramphenicol extrusion	cm[c] + h[p] -> cm[e] + h[c]	( ( PP_1386 and PP_1385 and PP_1384 ) or ( PP_0958 and PP_0959 and PP_0960 ) )	PP_0958 PP_0959 PP_0960 PP_1384 PP_1385 PP_1386		Transport solvent extrusion	0	0	1000	0
CMt2ppi	Chloramphenicol transport via diffusion periplasm to cytosol	cm[p] -> cm[c]				Transport Inner Membrane	0	0	1000	0
CMtex	Chloramphenicol transport via diffusion extracellular to periplasm	cm[e] <=> cm[p]				Transport Outer Membrane	1	-1000	1000	0
CMtexabc	Chloramphenicol extrusion via ABC system	atp[c] + cm[c] + h2o[c] -> adp[c] + cm[e] + h[c] + pi[c]	( PP_2669 and PP_2668 and PP_2667 )	PP_2667 PP_2668 PP_2669		Transport solvent extrusion	0	0	1000	0
CMtpp	Chloramphenicol transport via TolC system	cm[p] + h[p] -> cm[e] + h[c]	( ( PP_1386 and PP_1385 and PP_1384 ) or ( PP_0958 and PP_0959 and PP_0960 ) )	PP_0958 PP_0959 PP_0960 PP_1384 PP_1385 PP_1386		Transport solvent extrusion	0	0	1000	0
CO2tex	CO2 transport via diffusion extracellular to periplasm	co2[e] <=> co2[p]	PP_s0001	PP_s0001		Transport Outer Membrane	1	-1000	1000	0
CO2tpp	CO2 transporter via diffusion periplasm	co2[p] <=> co2[c]	PP_s0001	PP_s0001		Transport Inner Membrane	1	-1000	1000	0
COALCDH	coniferyl alcohol dehydrogenase	confrl[c] + nad[c] -> conialdh[c] + h[c] + nadh[c]				Aromatic Compounds Degradation B Ketoadipate pathway	0	0	1000	0
COALDDH	coniferyl aldehyde dehydrogenase	conialdh[c] + h2o[c] + nad[c] -> fer[c] + 2 h[c] + nadh[c]	PP_5120	PP_5120		Aromatic Compounds Degradation B Ketoadipate pathway	0	0	1000	0
COBALT2t3pp	cobalt Co2 transport out via proton antiport periplasm	cobalt2[c] + h[p] -> cobalt2[p] + h[c]	PP_4774	PP_4774		Heavy Metal Tolerance	0	0	1000	0
COBALT2tex	cobalt Co2 transport via diffusion extracellular to periplasm	cobalt2[e] <=> cobalt2[p]				Transport Outer Membrane	1	-1000	1000	0
COBALT2tpp	cobalt transport in via permease no H	cobalt2[p] -> cobalt2[c]	( PP_2955 or PP_1843 )	PP_1843 PP_2955		Transport Inner Membrane	0	0	1000	0
COBALTt4pp	cobalt transport out via proton antiporter periplasm	cobalt2[c] + h[p] + k[p] -> cobalt2[p] + h[c] + k[c]	PP_0026	PP_0026		Heavy Metal Tolerance	0	0	1000	0
COBG	Precorrin 3B synthase CobG	2 h[c] + nadh[c] + o2[c] + pre3a[c] -> h2o[c] + nad[c] + pre3b[c]	PP_4829	PP_4829		Cofactor and Prosthetic Group Biosynthesis Porphyrin and Chlorophyll Metabolism	0	0	1000	0
COCHL	cobaltochelatase	atp[c] + cobalt2[c] + h2o[c] + hgbam[c] -> adp[c] + co2dam[c] + 2 h[c] + pi[c]	PP_3507	PP_3507		Cofactor and Prosthetic Group Biosynthesis Porphyrin and Chlorophyll Metabolism	0	0	1000	0
COCOAHA	Enoyl CoA hydratasealdolase	4cmcoa[c] + h2o[c] -> 4hbald[c] + accoa[c]	PP_3358	PP_3358		Aromatic Compounds Degradation B Ketoadipate pathway	0	0	1000	0
COLIPAabcpp_kt	core oligosaccharide lipid A transport via ABC system periplasm	atp[c] + h2o[c] + lpscore_kt[c] -> adp[c] + h[c] + lpscore_kt[p] + pi[c]	PP_4935	PP_4935		Cell Envelope Biosynthesis LPBiosynthesis	0	0	1000	0
CONFRLtex	conyferyl alcohol transport via diffusion extracellular to periplasm	confrl[e] <=> confrl[p]				Transport Outer Membrane	1	-1000	1000	0
CONFRLtpp	conyferyl alcohol transport via diffusion periplasm	confrl[p] <=> confrl[c]				Transport Inner Membrane	1	-1000	1000	0
COtex	CO transporter via diffusion	co[p] <=> co[e]	PP_s0001	PP_s0001		Transport Outer Membrane	1	-1000	1000	0
COtpp	CO transporter via diffusion	co[c] <=> co[p]	PP_s0001	PP_s0001		Transport Inner Membrane	1	-1000	1000	0
CPH4S	6 carboxy 5 6 7 8 tetrahydropterin synthase	ahdt[c] + h2o[c] -> acald[c] + cph4[c] + h[c] + pppi[c]	PP_2341	PP_2341		Cofactor and Prosthetic Group Biosynthesis Queuosine biosynthesis	0	0	1000	0
CPMPS	cyclic pyranopterin monophosphate synthase	gtp[c] + h2o[c] -> cpmp[c] + ppi[c]	( ( PP_1969 and PP_1292 ) or ( PP_2482 and PP_1292 ) or ( PP_4597 and PP_1292 ) )	PP_1292 PP_1969 PP_2482 PP_4597		Cofactor and Prosthetic Group Biosynthesis Molybdopterin Biosynthesis	0	0	1000	0
CPPPGO	coproporphyrinogen oxidase O2 required	cpppg3[c] + 2 h[c] + o2[c] -> 2 co2[c] + 2 h2o[c] + pppg9[c]	PP_0073	PP_0073		Cofactor and Prosthetic Group Biosynthesis Porphyrin and Chlorophyll Metabolism	0	0	1000	0
CPPPGO2	Oxygen Independent coproporphyrinogen III oxidase	2 amet[c] + cpppg3[c] -> 2 co2[c] + 2 dad_5[c] + 2 met_L[c] + pppg9[c]	PP_4264	PP_4264		Cofactor and Prosthetic Group Biosynthesis Porphyrin and Chlorophyll Metabolism	0	0	1000	0
CREAT	Creatinase	creat[c] + h2o[c] -> sarcs[c] + urea[c]	PP_3667	PP_3667		Alternate Carbon and Nitrogen source Amines and Polyamines Metabolism	0	0	1000	0
CREATtex	Creatine transport via diffusion extracellular to periplasm	creat[e] <=> creat[p]				Transport Outer Membrane	1	-1000	1000	0
CREATtpp	Creatine transport via proton symport reversible periplasm	creat[p] + h[p] <=> creat[c] + h[c]	PP_3666	PP_3666		Transport Inner Membrane	1	-1000	1000	0
CRNDH	carnitine 3 dehydrogenase	crn[c] + nad[c] -> dhcrn[c] + h[c] + nadh[c]	( PP_0301 and PP_0302 and PP_0303 )	PP_0301 PP_0302 PP_0303		Alternate Carbon and Nitrogen source Amines and Polyamines Metabolism	0	0	1000	0
CRNabcpp	L carnitine transport via ABC system periplasm	atp[c] + crn[p] + h2o[c] -> adp[c] + crn[c] + h[c] + pi[c]	( ( PP_0868 and ( PP_0869 or PP_0871 ) and PP_0870 ) or ( PP_0304 and PP_0294 and PP_0295 ) )	PP_0294 PP_0295 PP_0304 PP_0868 PP_0869 PP_0870 PP_0871		Transport ABC system	0	0	1000	0
CRNtex	L carnitine transport via diffusion extracellular to periplasm	crn[e] <=> crn[p]				Transport Outer Membrane	1	-1000	1000	0
CRO2t3pp	chromite transport out via proton antiport cytoplasm to periplasm	cro2[c] + h[p] -> cro2[p] + h[c]	PP_2556	PP_2556		Heavy Metal Tolerance	0	0	1000	0
CRO2tex	cromite transport via diffusion extracellular to periplasm	cro2[e] <=> cro2[p]				Transport Outer Membrane	1	-1000	1000	0
CRO2tpp	chromite transport periplasm to cytoplasm	cro2[p] -> cro2[c]				Transport Inner Membrane	0	0	1000	0
CRO4Rx	Chromate reductase	cro4[c] + 2 h[c] + 2 nadh[c] + 2 o2[c] -> cro2[c] + 2 h2o2[c] + 2 nad[c] + o2s[c]	PP_3720	PP_3720		Heavy Metal Tolerance	0	0	1000	0
CRO4Ry	Chromate reductase	cro4[c] + 2 h[c] + 2 nadph[c] + 2 o2[c] -> cro2[c] + 2 h2o2[c] + 2 nadp[c] + o2s[c]	PP_3720	PP_3720		Heavy Metal Tolerance	0	0	1000	0
CRO4abcpp	chromate transport via ABC system periplasm	atp[c] + cro4[p] + h2o[c] -> adp[c] + cro4[c] + h[c] + pi[c]	( ( PP_5168 and PP_5171 and PP_5170 and PP_5169 ) or ( PP_5168 and PP_5170 and PP_5169 and PP_4305 ) )	PP_4305 PP_5168 PP_5169 PP_5170 PP_5171		Transport ABC system	0	0	1000	0
CRO4t3pp	chromate transport out via proton antiport cytoplasm to periplasm	cro4[c] + h[p] -> cro4[p] + h[c]	PP_2556	PP_2556		Heavy Metal Tolerance	0	0	1000	0
CRO4tex	cromate transport via diffusion extracellular to periplasm	cro4[e] <=> cro4[p]				Transport Outer Membrane	1	-1000	1000	0
CRTNIH	Creatinine iminohydrolase	crtn[c] + h2o[c] + h[c] -> mthd[c] + nh4[c]	PP_3189	PP_3189		Alternate Carbon and Nitrogen source Amines and Polyamines Metabolism	0	0	1000	0
CRTNtex	Creatinine transport via diffusion extracellular to periplasm	crtn[e] <=> crtn[p]				Transport Outer Membrane	1	-1000	1000	0
CRTNtpp	Cretinine transport via proton symport reversible periplasm	crtn[p] + h[p] <=> crtn[c] + h[c]				Transport Inner Membrane	1	-1000	1000	0
CS	citrate synthase	accoa[c] + h2o[c] + oaa[c] -> cit[c] + coa[c] + h[c]	PP_4194	PP_4194		TCA Cycle	0	0	1000	0
CSND	Cytosine deaminase	csn[c] + h2o[c] + h[c] -> nh4[c] + ura[c]	PP_3189	PP_3189		Pyrimidine Metabolism	0	0	1000	0
CSNt2pp	cytosine transport in via proton symport periplasm	csn[p] + h[p] -> csn[c] + h[c]	PP_3187	PP_3187		Transport Inner Membrane	0	0	1000	0
CSNtex	cytosine transport via diffusion extracellular to periplasm	csn[e] <=> csn[p]				Transport Outer Membrane	1	-1000	1000	0
CSPMDDC	carboxynorspermidine decarboxylase	cspmd[c] + h[c] -> co2[c] + spmd[c]	PP_2929	PP_2929		Arginine and Proline Metabolism	0	0	1000	0
CSPMDDH	carboxyspermidine dehydrogenase	aspsa[c] + h[c] + nadph[c] + ptrc[c] -> cspmd[c] + h2o[c] + nadp[c]	PP_2928	PP_2928		Arginine and Proline Metabolism	0	0	1000	0
CTI1	cis trans enoyl CoA isomerase cis tetradec 2 enoyl CoA	tde_2Z_coa[c] <=> td2coa[c]				Fatty Acid Metabolism	1	-1000	1000	0
CTPS2	CTP synthase glutamine	atp[c] + gln_L[c] + h2o[c] + utp[c] -> adp[c] + ctp[c] + glu_L[c] + 2 h[c] + pi[c]	PP_1610	PP_1610		Pyrimidine Metabolism	0	0	1000	0
CU2abcpp	Copper Cu2 ABC transporter periplasm	atp[c] + cu2[c] + h2o[c] -> adp[c] + cu2[p] + h[c] + pi[c]	PP_0586	PP_0586		Heavy Metal Tolerance	0	0	1000	0
CU2t4pp	Copper Cu2 transport out via proton antiport periplasm	cu2[c] + h[p] + k[p] -> cu2[p] + h[c] + k[c]	PP_0026	PP_0026		Heavy Metal Tolerance	0	0	1000	0
CU2tex	copper Cu2 transport via diffusion extracellular to periplasm	cu2[e] <=> cu2[p]				Heavy Metal Tolerance	1	-1000	1000	0
CU2tonex	cupper transport via ton system extracellular	cu2[e] + h[p] -> cu2[p] + h[c]	( PP_4838 and ( PP_5306 and PP_5307 and PP_5308 ) )	PP_4838 PP_5306 PP_5307 PP_5308		Transport Outer Membrane	0	0	1000	0
CU2tpp	copper transport in via permease no H	cu2[p] -> cu2[c]				Transport Inner Membrane	0	0	1000	0
CUt3	copper transport out via proton antiport	cu[c] + h[e] -> cu[e] + h[c]	( PP_5385 and PP_5386 and PP_5387 and PP_5388 )	PP_5385 PP_5386 PP_5387 PP_5388		Heavy Metal Tolerance	0	0	1000	0
CUtex	copper Cu1 transport via diffusion extracellular to periplasm	cu[e] <=> cu[p]				Transport Outer Membrane	1	-1000	1000	0
CUtpp	copper transport in via permease no H	cu[p] -> cu[c]				Transport Inner Membrane	0	0	1000	0
CYANST	Cyanide sulfurtransferase	cyan[c] + tsul[c] -> h[c] + so3[c] + tcynt[c]	( PP_0398 or PP_4907 or PP_5118 )	PP_0398 PP_4907 PP_5118		Sulfur Metabolism	0	0	1000	0
CYANt2pp	Cyanate transport via proton symport periplasm	cyan[p] + h[p] -> cyan[c] + h[c]	( PP_3751 or PP_0970 )	PP_0970 PP_3751		Transport Inner Membrane	0	0	1000	0
CYANtex	Cyanide transport via diffusion extracellular to periplasm	cyan[e] <=> cyan[p]				Transport Outer Membrane	1	-1000	1000	0
CYO1_KT	ubiquinol cytochrome c reductase	2 ficytc[c] + 2 h[c] + q8h2[c] -> 2 focytc[c] + 2 h[p] + q8[c]	( PP_1317 and PP_1318 and PP_1319 )	PP_1317 PP_1318 PP_1319		Oxidative Phosphorylation	0	0	1000	0
CYO4pp	cytochrome c reductase pqq dependent	2 ficytc[c] + pqqh2[p] -> 2 focytc[c] + pqq[p]	PP_2675	PP_2675		Aromatic Compounds Degradation Phenylacetyl CoA Catabolom	0	0	1000	0
CYRDAAT	cob I yrinic acid a c diamide adenosyltransferase	atp[c] + co1dam[c] + h[c] -> adcobdam[c] + pppi[c]	PP_1672	PP_1672		Cofactor and Prosthetic Group Biosynthesis Porphyrin and Chlorophyll Metabolism	0	0	1000	0
CYRDAR	cob II yrinic acid a c diamide reductase	2 co2dam[c] + nadh[c] -> 2 co1dam[c] + h[c] + nad[c]	PP_1674	PP_1674		Cofactor and Prosthetic Group Biosynthesis Porphyrin and Chlorophyll Metabolism	0	0	1000	0
CYSDS	Cysteine Desulfhydrase	cys_L[c] + h2o[c] -> h2s[c] + nh4[c] + pyr[c]				Cysteine Metabolism	0	0	1000	0
CYSDabcpp	D cysteine uptake via ABC system periplasm	atp[c] + cys_D[p] + h2o[c] -> adp[c] + cys_D[c] + h[c] + pi[c]				Transport ABC system	0	0	1000	0
CYSDtex	D cysteine transport via diffusion extracellular to periplasm	cys_D[e] <=> cys_D[p]				Transport Outer Membrane	1	-1000	1000	0
CYSS	cysteine synthase	acser[c] + h2s[c] -> ac[c] + cys_L[c] + h[c]	( PP_4571 or PP_1654 )	PP_1654 PP_4571		Cysteine Metabolism	0	0	1000	0
CYSS2	cysteine synthase S sulfo L cysteine	acser[c] + tsul[c] -> ac[c] + scys_L[c]	PP_1654	PP_1654		Cysteine Metabolism	0	0	1000	0
CYSSADS	L cysteine sulfinic acid desulfurase	3sala[c] + 2 h[c] -> ala_L[c] + so2[c]	PP_1529	PP_1529		Sulfur Metabolism	0	0	1000	0
CYSTGL	cystathionine g lyase	cyst_L[c] + h2o[c] -> 2obut[c] + cys_L[c] + nh4[c]	( PP_4594 or PP_0659 )	PP_0659 PP_4594		Methionine Metabolism	0	0	1000	0
CYSTL	cystathionine b lyase	cyst_L[c] + h2o[c] -> hcys_L[c] + nh4[c] + pyr[c]				Methionine Metabolism	0	0	1000	0
CYSTRS	Cysteinyl tRNA synthetase	atp[c] + cys_L[c] + trnacys[c] -> amp[c] + cystrna[c] + ppi[c]	PP_2905	PP_2905		tRNA Charging	0	0	1000	0
CYSTS	cystathionine beta synthase	hcys_L[c] + ser_L[c] -> cyst_L[c] + h2o[c]	PP_0658	PP_0658		Cysteine Metabolism	0	0	1000	0
CYSabcpp	L cysteine uptake via ABC system periplasm	atp[c] + cys_L[p] + h2o[c] -> adp[c] + cys_L[c] + h[c] + pi[c]	( PP_0225 and PP_0227 and PP_0226 )	PP_0225 PP_0226 PP_0227		Transport ABC system	0	0	1000	0
CYStex	L cysteine transport via diffusion extracellular to periplasm	cys_L[e] <=> cys_L[p]				Transport Outer Membrane	1	-1000	1000	0
CYStpp	L cysteine export via facilitated transport	cys_L[c] -> cys_L[p]	PP_2872	PP_2872		Transport Inner Membrane	0	0	1000	0
CYTBDpp	cytochrome oxidase bd ubiquinol 8 2 protons periplasm	2 h[c] + 0.5 o2[c] + q8h2[c] -> h2o[c] + 2 h[p] + q8[c]	( PP_4650 and PP_4651 )	PP_4650 PP_4651		Oxidative Phosphorylation	0	0	1000	0
CYTBO3_4pp	cytochrome oxidase bo3 ubiquinol 8 4 protons periplasm	4 h[c] + 0.5 o2[c] + q8h2[c] -> h2o[c] + 4 h[p] + q8[c]	( PP_0812 and PP_0813 and PP_0814 and PP_0815 )	PP_0812 PP_0813 PP_0814 PP_0815		Oxidative Phosphorylation	0	0	1000	0
CYTCAA3pp	cytochrome c oxidase aa3 2 protons1 electron periplasm	2 focytc[c] + 2 h[c] + 0.5 o2[c] -> 2 ficytc[c] + h2o[c] + 2 h[p]	( PP_0103 and PP_0104 and PP_0105 and PP_0106 )	PP_0103 PP_0104 PP_0105 PP_0106		Oxidative Phosphorylation	0	0	1000	0
CYTCBB3pp	cytochrome c oxidase bb3 05 protons1 electron periplasm	2 focytc[c] + h[c] + 0.5 o2[c] -> 2 ficytc[c] + h2o[c] + h[p]	( ( PP_4250 and PP_4251 and PP_4252 and PP_4253 ) or ( PP_4255 and PP_4256 and PP_4257 and PP_4258 ) )	PP_4250 PP_4251 PP_4252 PP_4253 PP_4255 PP_4256 PP_4257 PP_4258		Oxidative Phosphorylation	0	0	1000	0
CYTDH	Cytidine hydrolase	cytd[c] + h2o[c] -> csn[c] + rib_D[c]	PP_2460	PP_2460		Pyrimidine Metabolism	0	0	1000	0
CYTK1	cytidylate kinase CMP	atp[c] + cmp[c] <=> adp[c] + cdp[c]	PP_1771	PP_1771		Pyrimidine Metabolism	1	-1000	1000	0
CYTK2	cytidylate kinase dCMP	atp[c] + dcmp[c] <=> adp[c] + dcdp[c]	PP_1771	PP_1771		Pyrimidine Metabolism	1	-1000	1000	0
DAAD	D Amino acid dehydrogenase	ala_D[c] + fad[c] + h2o[c] -> fadh2[c] + nh4[c] + pyr[c]	( PP_4434 or PP_5270 )	PP_4434 PP_5270		Alternate Carbon and Nitrogen source D Amino acids Metabolism	0	0	1000	0
DAAD11	D Amino acid dehydrogenase tyr D	fad[c] + h2o[c] + tyr_D[c] -> 34hpp[c] + fadh2[c] + nh4[c]	( PP_5270 or PP_4434 or PP_2246 )	PP_2246 PP_4434 PP_5270		Alternate Carbon and Nitrogen source D Amino acids Metabolism	0	0	1000	0
DAAD12	D Amino acid dehydrogenase val D	fad[c] + h2o[c] + val_D[c] -> 3mob[c] + fadh2[c] + nh4[c]	( PP_5270 or PP_4434 or PP_2246 )	PP_2246 PP_4434 PP_5270		Alternate Carbon and Nitrogen source D Amino acids Metabolism	0	0	1000	0
DAAD2	D Amino acid dehydrogenase arg D	arg_D[c] + fad[c] + h2o[c] -> fadh2[c] + nh4[c] + oxoarg_L[c]	( PP_5270 or PP_4434 or PP_2246 )	PP_2246 PP_4434 PP_5270		Alternate Carbon and Nitrogen source D Amino acids Metabolism	0	0	1000	0
DAAD3	D Amino acid dehydrogenase leu D	fad[c] + h2o[c] + leu_D[c] -> 4mop[c] + fadh2[c] + nh4[c]	( PP_5270 or PP_4434 or PP_2246 )	PP_2246 PP_4434 PP_5270		Alternate Carbon and Nitrogen source D Amino acids Metabolism	0	0	1000	0
DAAD4	D Amino acid dehydrogenase D met	D_met[c] + fad[c] + h2o[c] -> 2kmb[c] + fadh2[c] + nh4[c]	( PP_5270 or PP_4434 or PP_2246 )	PP_2246 PP_4434 PP_5270		Alternate Carbon and Nitrogen source D Amino acids Metabolism	0	0	1000	0
DAAD5	D Amino acid dehydrogenase orn D	fad[c] + h2o[c] + orn_D[c] -> 5a2opntn[c] + fadh2[c] + nh4[c]	( PP_5270 or PP_4434 or PP_2246 )	PP_2246 PP_4434 PP_5270		Alternate Carbon and Nitrogen source D Amino acids Metabolism	0	0	1000	0
DAAD6	D Amino acid dehydrogenase phe D	fad[c] + h2o[c] + phe_D[c] -> fadh2[c] + nh4[c] + phpyr[c]	( PP_5270 or PP_4434 or PP_2246 )	PP_2246 PP_4434 PP_5270		Alternate Carbon and Nitrogen source D Amino acids Metabolism	0	0	1000	0
DAAD7	D Amino acid dehydrogenase pro D	fad[c] + pro_D[c] -> 1p2cbxl[c] + fadh2[c] + h[c]	( PP_5270 or PP_4434 or PP_2246 )	PP_2246 PP_4434 PP_5270		Alternate Carbon and Nitrogen source D Amino acids Metabolism	0	0	1000	0
DAAD8	D Amino acid dehydrogenase ser D	fad[c] + h2o[c] + ser_D[c] -> fadh2[c] + hpyr[c] + nh4[c]	( PP_5270 or PP_4434 )	PP_4434 PP_5270		Alternate Carbon and Nitrogen source D Amino acids Metabolism	0	0	1000	0
DABAAT2	DABA aminotransferase	24dab[c] + akg[c] + h[c] <=> aspsa[c] + glu_L[c]	( PP_2800 or PP_4223 or PP_4421 )	PP_2800 PP_4223 PP_4421		Alternate Carbon and Nitrogen source Ectoine Metabolism	1	-1000	1000	0
DADA	Deoxyadenosine deaminase	dad_2[c] + h2o[c] + h[c] -> din[c] + nh4[c]	PP_0591	PP_0591		Purine Metabolism	0	0	1000	0
DADK	deoxyadenylate kinase	atp[c] + damp[c] <=> adp[c] + dadp[c]	PP_1506	PP_1506		Purine Metabolism	1	-1000	1000	0
DAGK120	diacylglycerol kinase n C120	12dgr120[c] + atp[c] -> adp[c] + h[c] + pa120[c]	( PP_1636 or PP_2973 )	PP_1636 PP_2973		Glycerophospholipid Metabolism	0	0	1000	0
DAGK140	diacylglycerol kinase n C140	12dgr140[c] + atp[c] -> adp[c] + h[c] + pa140[c]	( PP_1636 or PP_2973 )	PP_1636 PP_2973		Glycerophospholipid Metabolism	0	0	1000	0
DAGK141	diacylglycerol kinase n C141	12dgr141[c] + atp[c] -> adp[c] + h[c] + pa141[c]	( PP_2973 or PP_1636 )	PP_1636 PP_2973		Glycerophospholipid Metabolism	0	0	1000	0
DAGK160	diacylglycerol kinase n C160	12dgr160[c] + atp[c] -> adp[c] + h[c] + pa160[c]	( PP_1636 or PP_2973 )	PP_1636 PP_2973		Glycerophospholipid Metabolism	0	0	1000	0
DAGK161	diacylglycerol kinase n C161	12dgr161[c] + atp[c] -> adp[c] + h[c] + pa161[c]	( PP_1636 or PP_2973 )	PP_1636 PP_2973		Glycerophospholipid Metabolism	0	0	1000	0
DAGK180	diacylglycerol kinase n C180	12dgr180[c] + atp[c] -> adp[c] + h[c] + pa180[c]	( PP_1636 or PP_2973 )	PP_1636 PP_2973		Glycerophospholipid Metabolism	0	0	1000	0
DAGK181	diacylglycerol kinase n C181	12dgr181[c] + atp[c] -> adp[c] + h[c] + pa181[c]	( PP_1636 or PP_2973 )	PP_1636 PP_2973		Glycerophospholipid Metabolism	0	0	1000	0
DAGLIPA160ex	Diacyl sn glycerol lipase extracellular hexadecanoate	12dgr160[e] + h2o[e] -> 1ag160[e] + h[e] + hdca[e]	PP_4854	PP_4854		Fatty Acid Metabolism	0	0	1000	0
DAGLIPA180ex	Diacyl sn glycerol lipase extracellular octadecanoate	12dgr180[e] + h2o[e] -> 1ag180[e] + h[e] + ocdca[e]	PP_4854	PP_4854		Fatty Acid Metabolism	0	0	1000	0
DAGLIPA181d9ex	Diacyl sn glycerol lipase extracellular nC181d9	dag181d9[e] + h2o[e] -> 1ag181d9[e] + h[e] + ocdcea[e]	PP_4854	PP_4854		Fatty Acid Metabolism	0	0	1000	0
DAGLIPA182d9d12ex	Diacyl sn glycerol lipase extracellular nC181d9d12	dag182d9d12[e] + h2o[e] -> 1ag182d9d12[e] + h[e] + lnlc[e]	PP_4854	PP_4854		Fatty Acid Metabolism	0	0	1000	0
DALAALAD	beta alanine L alanine dipeptidase	balaala[c] + h2o[c] -> ala_D[c] + ala_L[c]	PP_3844	PP_3844		Alternate Carbon and Nitrogen source Dipeptide Metabolism	0	0	1000	0
DALADALAD	beta alanine beta alanine dipeptidase	balabala[c] + h2o[c] -> 2 ala_D[c]	PP_3844	PP_3844		Alternate Carbon and Nitrogen source Dipeptide Metabolism	0	0	1000	0
DALAGLYD	beta alanine L glycine dipeptidase	balagly[c] + h2o[c] -> ala_D[c] + gly[c]	PP_3844	PP_3844		Alternate Carbon and Nitrogen source Dipeptide Metabolism	0	0	1000	0
DALALEUD	beta alanine L leucine dipeptidase	balaleu[c] + h2o[c] -> ala_D[c] + leu_L[c]	PP_3844	PP_3844		Alternate Carbon and Nitrogen source Dipeptide Metabolism	0	0	1000	0
DALAabcpp	D alanine transport via ABC system periplasm	ala_D[p] + atp[c] + h2o[c] -> adp[c] + ala_D[c] + h[c] + pi[c]	( PP_4863 and PP_4864 and PP_4866 and PP_4867 and PP_4865 )	PP_4863 PP_4864 PP_4865 PP_4866 PP_4867		Transport ABC system	0	0	1000	0
DALAt2pp	D alanine transport in via proton symport periplasm	ala_D[p] + h[p] -> ala_D[c] + h[c]	PP_4840	PP_4840		Transport Inner Membrane	0	0	1000	0
DALAtex	D Alanine transport via diffusion extracellular to periplasm	ala_D[e] <=> ala_D[p]				Transport Outer Membrane	1	-1000	1000	0
DAPAT	Cadaverine aminotranferase	15dap[c] + akg[c] -> glu_L[c] + h2o[c] + h[c] + pprdn[c]				Lysine Metabolism	0	0	1000	0
DAPDC	diaminopimelate decarboxylase	26dap_M[c] + h[c] -> co2[c] + lys_L[c]	( PP_5227 or PP_2077 )	PP_2077 PP_5227		Lysine Biosynthesis	0	0	1000	0
DAPE	diaminopimelate epimerase	26dap_LL[c] <=> 26dap_M[c]	( PP_3790 or PP_5228 )	PP_3790 PP_5228		Lysine Biosynthesis	1	-1000	1000	0
DAPabcpp	M diaminopimelic acid ABC transport periplasm	26dap_M[p] + atp[c] + h2o[c] -> 26dap_M[c] + adp[c] + h[c] + pi[c]				Transport ABC system	0	0	1000	0
DAPtex	1 5 Diaminopentane transport via diffusion extracellular to periplasm	15dap[e] <=> 15dap[p]				Transport Outer Membrane	1	-1000	1000	0
DARGabcpp	D arginine transport via ABC system periplasm	arg_D[p] + atp[c] + h2o[c] -> adp[c] + arg_D[c] + h[c] + pi[c]				Transport ABC system	0	0	1000	0
DARGtex	D arginine transport via diffusion extracellular to periplasm	arg_D[e] <=> arg_D[p]				Transport Outer Membrane	1	-1000	1000	0
DASNabcpp	D asparagine transport via ABC system periplasm	asn_D[p] + atp[c] + h2o[c] -> adp[c] + asn_D[c] + h[c] + pi[c]				Transport ABC system	0	0	1000	0
DASNtex	D asparagine transport via diffusion extracellular to periplasm	asn_D[e] <=> asn_D[p]				Transport Outer Membrane	1	-1000	1000	0
DASYN120	CDP diacylglycerol synthetase n C120	ctp[c] + h[c] + pa120[c] -> cdpdddecg[c] + ppi[c]	PP_1596	PP_1596		Glycerophospholipid Metabolism	0	0	1000	0
DASYN140	CDP diacylglycerol synthetase n C140	ctp[c] + h[c] + pa140[c] -> cdpdtdecg[c] + ppi[c]	PP_1596	PP_1596		Glycerophospholipid Metabolism	0	0	1000	0
DASYN141	CDP diacylglycerol synthetase n C141	ctp[c] + h[c] + pa141[c] -> cdpdtdec7eg[c] + ppi[c]	PP_1596	PP_1596		Glycerophospholipid Metabolism	0	0	1000	0
DASYN160	CDP diacylglycerol synthetase n C160	ctp[c] + h[c] + pa160[c] -> cdpdhdecg[c] + ppi[c]	PP_1596	PP_1596		Glycerophospholipid Metabolism	0	0	1000	0
DASYN161	CDP diacylglycerol synthetase n C161	ctp[c] + h[c] + pa161[c] -> cdpdhdec9eg[c] + ppi[c]	PP_1596	PP_1596		Glycerophospholipid Metabolism	0	0	1000	0
DASYN180	CDP diacylglycerol synthetase n C180	ctp[c] + h[c] + pa180[c] -> cdpdodecg[c] + ppi[c]	PP_1596	PP_1596		Glycerophospholipid Metabolism	0	0	1000	0
DASYN181	CDP diacylglycerol synthetase n C181	ctp[c] + h[c] + pa181[c] -> cdpdodec11eg[c] + ppi[c]	PP_1596	PP_1596		Glycerophospholipid Metabolism	0	0	1000	0
DATPHs	dATP amine hydrolysis spontaneous	datp[c] + h2o[c] + h[c] -> ditp[c] + nh4[c]	PP_s0001	PP_s0001		Pyrimidine Metabolism	0	0	1000	0
DB4PS	3 4 Dihydroxy 2 butanone 4 phosphate synthase	ru5p_D[c] -> db4p[c] + for[c] + h[c]	( PP_3813 or PP_0530 or PP_0516 )	PP_0516 PP_0530 PP_3813		Cofactor and Prosthetic Group Biosynthesis Riboflavin Metabolism	0	0	1000	0
DBTS	dethiobiotin synthase	atp[c] + co2[c] + dann[c] -> adp[c] + dtbt[c] + 3 h[c] + pi[c]	PP_0366	PP_0366		Cofactor and Prosthetic Group Biosynthesis Biotin Biosynthesis	0	0	1000	0
DCAtexi	Decanoate transport via diffusion extracellular to periplasm	dca[e] -> dca[p]	PP_1689	PP_1689		Transport Outer Membrane	0	0	1000	0
DCTPD	dCTP deaminase	dctp[c] + h2o[c] + h[c] -> dutp[c] + nh4[c]	PP_1100	PP_1100		Pyrimidine Metabolism	0	0	1000	0
DCTPD2	dCTP deaminase	ctp[c] + h2o[c] + h[c] -> nh4[c] + utp[c]	PP_1100	PP_1100		Pyrimidine Metabolism	0	0	1000	0
DDCAtexi	Fatty acid dodecanoate transport via facilitated irreversible diffusion extracellular to periplasm	ddca[e] -> ddca[p]	PP_1689	PP_1689		Transport Outer Membrane	0	0	1000	0
DDGLK	2 dehydro 3 deoxygluconokinase	2ddglcn[c] + atp[c] -> 2ddg6p[c] + adp[c] + h[c]	PP_3378	PP_3378		Alternate Carbon Ascorbate and Aldarate Metabolism	0	0	1000	0
DDPA	3 deoxy D arabino heptulosonate 7 phosphate synthetase	e4p[c] + h2o[c] + pep[c] -> 2dda7p[c] + pi[c]	( PP_3080 or PP_2324 or PP_1866 )	PP_1866 PP_2324 PP_3080		Phenylalanine Tyrosine Tryptophan Biosynthesis	0	0	1000	0
DESATPE160	PE160 desaturase pe C160 pe C161d9	2 h[c] + 2 nadph[c] + 2 o2[c] + pe160[c] -> 4 h2o[c] + 2 nadp[c] + pe161[c]	PP_0217	PP_0217		Fatty Acid Biosynthesis	0	0	1000	0
DESATPG160	PG160 desaturase pg C160 pg C161d9	2 h[c] + 2 nadph[c] + 2 o2[c] + pg160[c] -> 4 h2o[c] + 2 nadp[c] + pg161[c]	PP_0217	PP_0217		Fatty Acid Biosynthesis	0	0	1000	0
DGBUTNH	1 4 diguanidinobutane amidinohydrolase	dgudbutn[c] + h2o[c] -> agm[c] + urea[c]				Alternate Carbon and Nitrogen source Amines and Polyamines Metabolism	0	0	1000	0
DGK1	deoxyguanylate kinase dGMPATP	atp[c] + dgmp[c] <=> adp[c] + dgdp[c]	PP_5296	PP_5296		Purine Metabolism	1	-1000	1000	0
DGUDBUTNabcpp	1 4 Diguanidinobutane transport via ABC system periplasm	atp[c] + dgudbutn[p] + h2o[c] -> adp[c] + dgudbutn[c] + h[c] + pi[c]				Transport ABC system	0	0	1000	0
DGUDBUTNtex	1 4 Diguanidinobutane transport via diffusion extracellular to periplasm	dgudbutn[e] <=> dgudbutn[p]				Transport Outer Membrane	1	-1000	1000	0
DH3MCHCDH	1 2 dihydrodihydroxybenzoate dehydrogenase	dh3mchc[c] + nad[c] -> 3mcat[c] + co2[c] + nadh[c]	pWW0_099	pWW0_099		Aromatic Compounds Degradation Toluene Pathway	0	0	1000	0
DH4MCHCDH	1 2 dihydrodihydroxybenzoate dehydrogenase	dh4mchc[c] + nad[c] -> 4mcat[c] + co2[c] + nadh[c]	pWW0_099	pWW0_099		Aromatic Compounds Degradation Toluene Pathway	0	0	1000	0
DHACOAH	2 3 dehydroadipyl CoA hydratase	23dhacoa[c] + h2o[c] <=> 3hadpcoa[c]	PP_3284	PP_3284		Aromatic Compounds Degradation Phenylacetyl CoA Catabolom	1	-1000	1000	0
DHAD1	dihydroxy acid dehydratase 2 3 dihydroxy 3 methylbutanoate	23dhmb[c] -> 3mob[c] + h2o[c]	PP_5128	PP_5128		Valine Leucine and Isoleucine Metabolism	0	0	1000	0
DHAD2	Dihydroxy acid dehydratase 2 3 dihydroxy 3 methylpentanoate	23dhmp[c] -> 3mop[c] + h2o[c]	PP_5128	PP_5128		Valine Leucine and Isoleucine Metabolism	0	0	1000	0
DHDPRy	dihydrodipicolinate reductase NADPH	23dhdp[c] + h[c] + nadph[c] -> nadp[c] + thdp[c]	PP_4725	PP_4725		Lysine Biosynthesis	0	0	1000	0
DHDPS	dihydrodipicolinate synthase	aspsa[c] + pyr[c] -> 23dhdp[c] + 2 h2o[c] + h[c]	PP_1237	PP_1237		Lysine Biosynthesis	0	0	1000	0
DHFR	dihydrofolate reductase	dhf[c] + h[c] + nadph[c] <=> nadp[c] + thf[c]	PP_5132	PP_5132		Cofactor and Prosthetic Group Biosynthesis Folate Biosynthesis	1	-1000	1000	0
DHFS	dihydrofolate synthase	atp[c] + dhpt[c] + glu_L[c] -> adp[c] + dhf[c] + h[c] + pi[c]	PP_1997	PP_1997		Cofactor and Prosthetic Group Biosynthesis Folate Biosynthesis	0	0	1000	0
DHMPTR	Dihydromonapterin reductase	dhmpt[c] + h[c] + nadph[c] -> nadp[c] + thmnp[c]	PP_4632	PP_4632		Cofactor and Prosthetic Group Biosynthesis Folate Biosynthesis	0	0	1000	0
DHMPTRx	Dihydromonapterin reductase	dhmpt[c] + h[c] + nadh[c] -> nad[c] + thmnp[c]	PP_2432	PP_2432		Unassigned	0	0	1000	0
DHNPA3	dihydroneopterin aldolase	dhnpt[c] -> 2ahhmp[c] + gcald[c]	PP_0392	PP_0392		Cofactor and Prosthetic Group Biosynthesis Folate Biosynthesis	0	0	1000	0
DHNPTE	Dihydroneopterin epimerase	dhnpt[c] <=> dhmpt[c]	PP_0392	PP_0392		Cofactor and Prosthetic Group Biosynthesis Folate Biosynthesis	1	-1000	1000	0
DHORD2	dihydoorotic acid dehydrogenase quinone8	dhor_S[c] + q8[c] -> orot[c] + q8h2[c]	PP_2095	PP_2095		Pyrimidine Metabolism	0	0	1000	0
DHORDfum	Fumarate dependent DHORD	dhor_S[c] + fum[c] -> orot[c] + succ[c]	PP_2095	PP_2095		Pyrimidine Metabolism	0	0	1000	0
DHORTS	dihydroorotase	dhor_S[c] + h2o[c] <=> cbasp[c] + h[c]	PP_1086	PP_1086		Pyrimidine Metabolism	1	-1000	1000	0
DHPM1	dihydropyrimidinase 5 6 dihydrouracil	56dura[c] + h2o[c] -> cala[c] + h[c]	PP_4036	PP_4036		Alternate Carbon and Nitrogen source Nucleotide Metabolism	0	0	1000	0
DHPM2	dihydropyrimidinase dihydrothymine	56dthm[c] + h2o[c] -> 3uib[c] + h[c]	PP_4036	PP_4036		Alternate Carbon and Nitrogen source Nucleotide Metabolism	0	0	1000	0
DHPPDA2	diaminohydroxyphosphoribosylaminopryrimidine deaminase 25drapp	25drapp[c] + h2o[c] + h[c] -> 5apru[c] + nh4[c]	PP_0514	PP_0514		Cofactor and Prosthetic Group Biosynthesis Riboflavin Metabolism	0	0	1000	0
DHPS	dihydropteroate synthase	2ahhmp[c] + 4abz[c] -> dhpt[c] + h2o[c]	PP_4717	PP_4717		Cofactor and Prosthetic Group Biosynthesis Folate Biosynthesis	0	0	1000	0
DHQD	3 dehydroquinate dehydratase	3dhq[c] <=> 3dhsk[c] + h2o[c]	( PP_0560 or PP_3003 or PP_2407 )	PP_0560 PP_2407 PP_3003		Phenylalanine Tyrosine Tryptophan Biosynthesis	1	-1000	1000	0
DHQS	3 dehydroquinate synthase	2dda7p[c] -> 3dhq[c] + pi[c]	PP_5078	PP_5078		Phenylalanine Tyrosine Tryptophan Biosynthesis	0	0	1000	0
DHSKDH	dehydroshikimate dehydratase	3dhsk[c] -> 34dhbz[c] + h2o[c]	PP_2554	PP_2554		Aromatic Compounds Degradation B Ketoadipate pathway	0	0	1000	0
DKGLCNR3	2 5 diketo D gluconate reductase	25dkglcn[c] + h[c] + nadph[c] -> 2dhglcn[c] + nadp[c]	PP_2368	PP_2368		Alternate Carbon Ascorbate and Aldarate Metabolism	0	0	1000	0
DLASNR	Asparagine racemase	asn_L[c] <=> asn_D[c]	PP_3722	PP_3722		Alternate Carbon and Nitrogen source D Amino acids Metabolism	1	-1000	1000	0
DLCYSR	Cysteine racemase	cys_L[c] <=> cys_D[c]	PP_3722	PP_3722		Alternate Carbon and Nitrogen source D Amino acids Metabolism	1	-1000	1000	0
DLEUabcpp	D leucine transport via ABC system periplasm	atp[c] + h2o[c] + leu_D[p] -> adp[c] + h[c] + leu_D[c] + pi[c]				Transport ABC system	0	0	1000	0
DLEUtex	D leucine transport via diffusion extracellular to periplasm	leu_D[e] <=> leu_D[p]				Transport Outer Membrane	1	-1000	1000	0
DLMETR	Methionine racemase	met_L[c] <=> D_met[c]	PP_3722	PP_3722		Alternate Carbon and Nitrogen source D Amino acids Metabolism	1	-1000	1000	0
DLYSAD	D Amino acid dehydrogenase	fad[c] + h2o[c] + lys_D[c] -> 6a2ohxnt[c] + fadh2[c] + nh4[c]	( PP_3596 or PP_5270 or PP_4434 or PP_2246 )	PP_2246 PP_3596 PP_4434 PP_5270		Lysine Metabolism	0	0	1000	0
DLYSOXGAT	D Lysine2 oxoglutarate aminotransferase	akg[c] + lys_D[c] <=> 6a2ohxnt[c] + glu_D[c]	PP_3590	PP_3590		Lysine Metabolism	1	-1000	1000	0
DLYSPYRAT	D Lysinepyruvate aminotransferase	lys_D[c] + pyr[c] <=> 6a2ohxnt[c] + ala_D[c]	PP_3590	PP_3590		Lysine Metabolism	1	-1000	1000	0
DLYSabcpp	D lysine transport via ABC system periplasm	atp[c] + h2o[c] + lys_D[p] -> adp[c] + h[c] + lys_D[c] + pi[c]	( ( PP_0280 and PP_0281 and PP_0282 and PP_0283 ) or ( PP_4483 and PP_4484 and PP_4485 and PP_4486 ) or ( PP_3593 and PP_3594 and PP_3595 and PP_3597 ) )	PP_0280 PP_0281 PP_0282 PP_0283 PP_3593 PP_3594 PP_3595 PP_3597 PP_4483 PP_4484 PP_4485 PP_4486		Transport ABC system	0	0	1000	0
DLYStex	D lysine transport via diffusion extracellular to periplasm	lys_D[e] <=> lys_D[p]	PP_1206	PP_1206		Transport Outer Membrane	1	-1000	1000	0
DMATT	dimethylallyltranstransferase	dmpp[c] + ipdp[c] -> grdp[c] + ppi[c]	PP_0528	PP_0528		Cofactor and Prosthetic Group Biosynthesis Terpenoid backbone biosynthesis	0	0	1000	0
DMETtex	D methionine transport via diffusion extracellular to periplasm	D_met[e] <=> D_met[p]				Transport Outer Membrane	1	-1000	1000	0
DMGDH2	dimethylglycine dehydrogenase	dmgly[c] + h2o[c] + nad[c] <=> fald[c] + h[c] + nadh[c] + sarcs[c]	( PP_0315 and PP_0316 )	PP_0315 PP_0316		Alternate Carbon and Nitrogen source Amines and Polyamines Metabolism	1	-1000	1000	0
DMGLYBabcpp	Glycine betaine transport via ABC system periplasm	atp[c] + dmgly[p] + h2o[c] -> adp[c] + dmgly[c] + h[c] + pi[c]	( PP_0294 and PP_0295 and PP_0296 )	PP_0294 PP_0295 PP_0296		Transport ABC system	0	0	1000	0
DMGLYtex	Dimethylglycine transport via diffusion extracellular to periplasm	dmgly[e] <=> dmgly[p]				Transport Outer Membrane	1	-1000	1000	0
DMPPS	1 hydroxy 2 methyl 2 E butenyl 4 diphosphate reductase dmpp	h2mb4p[c] + h[c] + nadh[c] -> dmpp[c] + h2o[c] + nad[c]	PP_0606	PP_0606		Cofactor and Prosthetic Group Biosynthesis Terpenoid backbone biosynthesis	0	0	1000	0
DMQMT	3 Dimethylubiquinonol 3 methyltransferase	2omhmbl[c] + amet[c] -> ahcys[c] + h[c] + q8h2[c]	PP_1765	PP_1765		Cofactor and Prosthetic Group Biosynthesis Ubiquinone biosynthesis	0	0	1000	0
DMSO2abcpp	dimethyl sulfone transport via ABC system periplasm	atp[c] + dmso2[p] + h2o[c] -> adp[c] + dmso2[c] + h[c] + pi[c]	( ( PP_0237 and PP_0240 and PP_0239 ) or ( PP_0233 and PP_0232 and PP_0231 ) )	PP_0231 PP_0232 PP_0233 PP_0237 PP_0239 PP_0240		Transport ABC system	0	0	1000	0
DMSO2tex	dimethyl sulfone transport via diffusion extracellular to periplasm	dmso2[e] <=> dmso2[p]	PP_0234	PP_0234		Transport Outer Membrane	1	-1000	1000	0
DM_5DRIB	Sink needed to allow 5 deoxyribose to leave system	5drib[c] ->				Exchange	0	0	1000	0
DM_AMOB	Sink needed to allow S Adenosyl 4 methylthio 2 oxobutanoate to leave system	amob[c] ->				Exchange	0	0	1000	0
DM_C100aPHA	C100aPHA demand	C100aPHA[c] ->				Exchange	0	0	1000	0
DM_C100pPHA	C100pPHA demand	C100pPHA[c] ->				Exchange	0	0	1000	0
DM_C101PHA	C101PHA demand	C101PAH[c] ->				Exchange	0	0	1000	0
DM_C120aPHA	C120aPHA demand	C120aPHA[c] ->				Exchange	0	0	1000	0
DM_C121aPHA	C121aPHA demand	C121aPHA[c] ->				Exchange	0	0	1000	0
DM_C121d6PHA	C121d6PHA demand	C121d6PHA[c] ->				Exchange	0	0	1000	0
DM_C140aPHA	C140aPHA demand	C140aPHA[c] ->				Exchange	0	0	1000	0
DM_C141aPHA	C121d6PHA demand	C141aPHA[c] ->				Exchange	0	0	1000	0
DM_C141d5PHA	C141d5PHA demand	C141d5PHA[c] ->				Exchange	0	0	1000	0
DM_C142PHA	C142PHA demand	C142PHA[c] ->				Exchange	0	0	1000	0
DM_C40aPHA	C40aPHA demand	C40aPHA[c] ->				Exchange	0	0	1000	0
DM_C40atPHA	C40atPHA demand	C40atPHA[c] ->				Exchange	0	0	1000	0
DM_C40pPHA	C40pPHA demand	C40pPHA[c] ->				Exchange	0	0	1000	0
DM_C50aPHA	C50aPHA demand	C50aPHA[c] ->				Exchange	0	0	1000	0
DM_C50pPHA	C50pPHA demand	C50pPHA[c] ->				Exchange	0	0	1000	0
DM_C60aPHA	C60aPHA demand	C60aPHA[c] ->				Exchange	0	0	1000	0
DM_C60atPHA	C60atPHA demand	C60atPHA[c] ->				Exchange	0	0	1000	0
DM_C60pPHA	C60pPHA demand	C60pPHA[c] ->				Exchange	0	0	1000	0
DM_C70aPHA	C70aPHA demand	C70aPHA[c] ->				Exchange	0	0	1000	0
DM_C70pPHA	C70pPHA demand	C70pPHA[c] ->				Exchange	0	0	1000	0
DM_C80aPHA	C80aPHA demand	C80aPHA[c] ->				Exchange	0	0	1000	0
DM_C80pPHA	C80pPHA demand	C80pPHA[c] ->				Exchange	0	0	1000	0
DM_C90aPHA	C90aPHA demand	C90aPHA[c] ->				Exchange	0	0	1000	0
DM_C90pPHA	C90pPHA demand	C90pPHA[c] ->				Exchange	0	0	1000	0
DM__acmum6p	DM acmum6p c	acmum6p[c] ->				Exchange	0	0	1000	0
DM__ppi50	DM ppi50	ppi50[c] ->				Exchange	0	0	1000	0
DM_acgam	DM acgam	acgam[c] ->				Exchange	0	0	1000	0
DM_doxopa	DM doxopa	doxopa[c] ->				Exchange	0	0	1000	0
DM_tripeptide_c_	tripeptide demand	tripeptide[c] ->				Exchange	0	0	1000	0
DNMPPA	Dihydroneopterin monophosphate dephosphorylase	dhpmp[c] + h2o[c] -> dhnpt[c] + pi[c]				Cofactor and Prosthetic Group Biosynthesis Folate Biosynthesis	0	0	1000	0
DNTAep	N N bis 3 5 dinitrotolyl amine extrusion pump	35dnta[c] + h[p] -> 35dnta[e] + h[c]	( PP_3425 and PP_3426 and PP_3427 )	PP_3425 PP_3426 PP_3427		Xenobiotic tolerance	0	0	1000	0
DNTPPA	Dihydroneopterin triphosphate pyrophosphatase	ahdt[c] + h2o[c] -> dhpmp[c] + h[c] + ppi[c]				Cofactor and Prosthetic Group Biosynthesis Folate Biosynthesis	0	0	1000	0
DOPAtex	dopamine transport via diffusion extracellular to periplasm	dopa[e] <=> dopa[p]				Transport Outer Membrane	1	-1000	1000	0
DOPAtpp	DOPA transport periplasm	dopa[p] <=> dopa[c]				Transport Inner Membrane	1	-1000	1000	0
DOPDH	ketoglutarate semialdehyde dehydrogenase	25dop[c] + h2o[c] + nadp[c] <=> akg[c] + 2 h[c] + nadph[c]	( PP_3602 or PP_1256 )	PP_1256 PP_3602		Alternate Carbon Ascorbate and Aldarate Metabolism	1	-1000	1000	0
DORNabcpp	D Ornithine transport via ABC system periplasm	atp[c] + h2o[c] + orn_D[p] -> adp[c] + h[c] + orn_D[c] + pi[c]	( PP_0280 and PP_0281 and PP_0282 and PP_0283 )	PP_0280 PP_0281 PP_0282 PP_0283		Transport ABC system	0	0	1000	0
DORNtex	D ornithine transport via diffusion extracellular to periplasm	orn_D[e] <=> orn_D[p]				Transport Outer Membrane	1	-1000	1000	0
DPCOAK	dephospho CoA kinase	atp[c] + dpcoa[c] -> adp[c] + coa[c] + h[c]	PP_0631	PP_0631		Cofactor and Prosthetic Group Biosynthesis Pantothenate and CoA Biosynthesis	0	0	1000	0
DPHEt2rpp	D phenylalanine reversible transport via proton symport periplasm	h[p] + phe_D[p] <=> h[c] + phe_D[c]				Transport Inner Membrane	1	-1000	1000	0
DPHEtex	D phenylalanine transport via diffusion extracellular to periplasm	phe_D[e] <=> phe_D[p]				Transport Outer Membrane	1	-1000	1000	0
DPR	2 dehydropantoate 2 reductase	2dhp[c] + h[c] + nadph[c] -> nadp[c] + pant_R[c]	( PP_2998 or PP_1351 or PP_2325 )	PP_1351 PP_2325 PP_2998		Cofactor and Prosthetic Group Biosynthesis Pantothenate and CoA Biosynthesis	0	0	1000	0
DPROabcpp	D proline transport via ABC system periplasm	atp[c] + h2o[c] + pro_D[p] -> adp[c] + h[c] + pi[c] + pro_D[c]				Transport ABC system	0	0	1000	0
DPROtex	D proline transport via diffusion extracellular to periplasm	pro_D[e] <=> pro_D[p]				Transport Outer Membrane	1	-1000	1000	0
DSBAO1	DsbA protein reoxidation reaction aerobic	dsbard[p] + q8[c] -> dsbaox[p] + q8h2[c]	( ( PP_0127 and PP_0190 ) or ( PP_0127 and PP_0809 ) )	PP_0127 PP_0190 PP_0809		Unassigned	0	0	1000	0
DSBCGT	DsbCglutathione thiotransferase	dsbcox[p] + 2 gthrd[p] -> dsbcrd[p] + gthox[p]	PP_1469	PP_1469		Unassigned	0	0	1000	0
DSBDR	DsbD reductase	dsbdox[c] + trdrd[c] -> dsbdrd[c] + trdox[c]	( ( PP_0561 and PP_5215 ) or ( PP_0561 and PP_0510 ) or ( PP_0561 and PP_5069 ) or ( PP_4235 and PP_5215 ) or ( PP_4235 and PP_0510 ) or ( PP_4235 and PP_5069 ) )	PP_0510 PP_0561 PP_4235 PP_5069 PP_5215		Unassigned	0	0	1000	0
DSBGGT	DsbGglutathione thiotransferase	dsbgox[p] + 2 gthrd[p] -> dsbgrd[p] + gthox[p]	PP_4237	PP_4237		Unassigned	0	0	1000	0
DSERt2pp	D serine transport in via proton symport periplasm	h[p] + ser_D[p] -> h[c] + ser_D[c]	PP_4840	PP_4840		Transport Inner Membrane	0	0	1000	0
DSERtex	D serine transport via diffusion extracellular to periplasm	ser_D[e] <=> ser_D[p]				Transport Outer Membrane	1	-1000	1000	0
DTMPK	dTMP kinase	atp[c] + dtmp[c] <=> adp[c] + dtdp[c]				Pyrimidine Metabolism	1	-1000	1000	0
DTYRt2rpp	D tyrosine reversible transport via proton symport periplasm	h[p] + tyr_D[p] <=> h[c] + tyr_D[c]				Transport Inner Membrane	1	-1000	1000	0
DTYRtex	D tyrosine transport via diffusion extracellular to periplasm	tyr_D[e] <=> tyr_D[p]				Transport Outer Membrane	1	-1000	1000	0
DURAD	dihydrouracil dehydrogenase NADP	56dura[c] + nadp[c] <=> h[c] + nadph[c] + ura[c]	( PP_4038 and PP_4037 )	PP_4037 PP_4038		Alternate Carbon and Nitrogen source Nucleotide Metabolism	1	-1000	1000	0
DURAD2	dihydrothymin dehydrogenase NADP	56dthm[c] + nadp[c] <=> h[c] + nadph[c] + thym[c]	( PP_4038 and PP_4037 )	PP_4037 PP_4038		Alternate Carbon and Nitrogen source Nucleotide Metabolism	1	-1000	1000	0
DUTPDP	dUTP diphosphatase	dutp[c] + h2o[c] -> dump[c] + h[c] + ppi[c]	PP_5286	PP_5286		Pyrimidine Metabolism	0	0	1000	0
DVALabcpp	D valine transport via ABC system periplasm	atp[c] + h2o[c] + val_D[p] -> adp[c] + h[c] + pi[c] + val_D[c]	( PP_4863 and PP_4864 and PP_4866 and PP_4867 and PP_4865 )	PP_4863 PP_4864 PP_4865 PP_4866 PP_4867		Transport ABC system	0	0	1000	0
DVALtex	D valine transport via diffusion extracellular to periplasm	val_D[e] <=> val_D[p]				Transport Outer Membrane	1	-1000	1000	0
DXPRIi	1 deoxy D xylulose reductoisomerase	dxyl5p[c] + h[c] + nadph[c] -> 2me4p[c] + nadp[c]	PP_1597	PP_1597		Cofactor and Prosthetic Group Biosynthesis Terpenoid backbone biosynthesis	0	0	1000	0
DXPS	1 deoxy D xylulose 5 phosphate synthase	g3p[c] + h[c] + pyr[c] -> co2[c] + dxyl5p[c]	PP_0527	PP_0527		Cofactor and Prosthetic Group Biosynthesis Terpenoid backbone biosynthesis	0	0	1000	0
D_LACt2pp	D lactate transport via proton symport periplasm	h[p] + lac_D[p] <=> h[c] + lac_D[c]	PP_4735	PP_4735		Transport Inner Membrane	1	-1000	1000	0
D_LACtex	D lactate transport via diffusion extracellular to periplasm	lac_D[e] <=> lac_D[p]				Transport Outer Membrane	1	-1000	1000	0
E4PD	Erythrose 4 phosphate dehydrogenase	e4p[c] + h2o[c] + nad[c] <=> 4per[c] + 2 h[c] + nadh[c]	PP_4964	PP_4964		Cofactor and Prosthetic Group Biosynthesis Vitamin B6 Metabolism	1	-1000	1000	0
EAR100y	enoyl acyl carrier protein reductase NADPH n C100	h[c] + nadph[c] + tdec2eACP[c] -> dcaACP[c] + nadp[c]				Fatty Acid Biosynthesis	0	0	1000	0
EAR120y	enoyl acyl carrier protein reductase NADPH n C120	h[c] + nadph[c] + tddec2eACP[c] -> ddcaACP[c] + nadp[c]				Fatty Acid Biosynthesis	0	0	1000	0
EAR121y	enoyl acyl carrier protein reductase NADPH n C121	h[c] + nadph[c] + t3c5ddeceACP[c] -> cddec5eACP[c] + nadp[c]				Fatty Acid Biosynthesis	0	0	1000	0
EAR140y	enoyl acyl carrier protein reductase NADPH n C140	h[c] + nadph[c] + tmrs2eACP[c] -> myrsACP[c] + nadp[c]				Fatty Acid Biosynthesis	0	0	1000	0
EAR141y	enoyl acyl carrier protein reductase NADPH n C141	h[c] + nadph[c] + t3c7mrseACP[c] -> nadp[c] + tdeACP[c]				Fatty Acid Biosynthesis	0	0	1000	0
EAR160y	enoyl acyl carrier protein reductase NADPH n C160	h[c] + nadph[c] + tpalm2eACP[c] -> nadp[c] + palmACP[c]				Fatty Acid Biosynthesis	0	0	1000	0
EAR161y	enoyl acyl carrier protein reductase NADPH n C161	h[c] + nadph[c] + t3c9palmeACP[c] -> hdeACP[c] + nadp[c]				Fatty Acid Biosynthesis	0	0	1000	0
EAR180y	enoyl acyl carrier protein reductase NADPH n C180	h[c] + nadph[c] + toctd2eACP[c] -> nadp[c] + ocdcaACP[c]				Fatty Acid Biosynthesis	0	0	1000	0
EAR181y	enoyl acyl carrier protein reductase NADPH n C181	h[c] + nadph[c] + t3c11vaceACP[c] -> nadp[c] + octeACP[c]				Fatty Acid Biosynthesis	0	0	1000	0
EAR40y	enoyl acyl carrier protein reductase NADPH n C40	but2eACP[c] + h[c] + nadph[c] -> butACP[c] + nadp[c]				Fatty Acid Biosynthesis	0	0	1000	0
EAR60y	enoyl acyl carrier protein reductase NADPH n C60	h[c] + nadph[c] + thex2eACP[c] -> hexACP[c] + nadp[c]				Fatty Acid Biosynthesis	0	0	1000	0
EAR80y	enoyl acyl carrier protein reductase NADPH n C80	h[c] + nadph[c] + toct2eACP[c] -> nadp[c] + ocACP[c]				Fatty Acid Biosynthesis	0	0	1000	0
ECOAE	3 hydroxyacyl CoA dehydratase 3 hydroxybutanoyl CoA	3hbcoa[c] <=> 3hbcoa_R[c]	PP_2136	PP_2136		Butanoate Metabolism	1	-1000	1000	0
ECOAH1	3 hydroxyacyl CoA dehydratase 3 hydroxybutanoyl CoA	3hbcoa[c] <=> b2coa[c] + h2o[c]	( PP_2217 or PP_2136 )	PP_2136 PP_2217		Fatty Acid Metabolism	1	-1000	1000	0
ECOAH12	3 hydroxyacyl CoA dehydratase 3 hydroxyisobutyryl CoA mitochondria	2mp2coa[c] + h2o[c] -> 3hibutcoa[c]				Valine leucine and isoleucine degradation	0	0	1000	0
ECOAH14	3 hydroxyacyl CoA dehydratase 3 hydroxyheptanoyl CoA	h2o[c] + hp2coa[c] <=> 3hhpcoa[c]	( PP_2136 or PP_2217 )	PP_2136 PP_2217		Fatty Acid Metabolism	1	-1000	1000	0
ECOAH15	3 hydroxyacyl CoA dehydratase 3 hydroxynonanoyl CoA	h2o[c] + nona2coa[c] <=> 3hnonacoa[c]	( PP_2217 or PP_2136 )	PP_2136 PP_2217		Fatty Acid Metabolism	1	-1000	1000	0
ECOAH16	3 hydroxyacyl CoA dehydratase 3 hydroxyphenyldecanoyl CoA	h2o[c] + pdca2coa[c] <=> 3hpdecacoa[c]	( PP_2136 or PP_2217 )	PP_2136 PP_2217		Fatty Acid Metabolism	1	-1000	1000	0
ECOAH17	3 hydroxyacyl CoA dehydratase 3 hydroxyphenylnonanoyl CoA	h2o[c] + pnona2coa[c] <=> 3hpnonacoa[c]	( PP_2217 or PP_2136 )	PP_2136 PP_2217		Fatty Acid Metabolism	1	-1000	1000	0
ECOAH18	3 hydroxyacyl CoA dehydratase 3 hydroxyphenyloctanoyl CoA	h2o[c] + pocta2coa[c] <=> 3hpoctacoa[c]	( PP_2217 or PP_2136 )	PP_2136 PP_2217		Fatty Acid Metabolism	1	-1000	1000	0
ECOAH19	3 hydroxyacyl CoA dehydratase 3 hydroxyphenylheptanoyl CoA	h2o[c] + php2coa[c] <=> 3hphpcoa[c]	( PP_2136 or PP_2217 )	PP_2136 PP_2217		Fatty Acid Metabolism	1	-1000	1000	0
ECOAH2	3 hydroxyacyl CoA dehydratase 3 hydroxyhexanoyl CoA	3hhcoa[c] <=> h2o[c] + hx2coa[c]	( PP_2217 or PP_2136 or PP_2047 )	PP_2047 PP_2136 PP_2217		Fatty Acid Metabolism	1	-1000	1000	0
ECOAH20	3 hydroxyacyl CoA dehydratase 3 hydroxyphenylhexanoyl CoA	h2o[c] + phxa2coa[c] <=> 3hphxacoa[c]	( PP_2217 or PP_2136 )	PP_2136 PP_2217		Fatty Acid Metabolism	1	-1000	1000	0
ECOAH21	3 hydroxyacyl CoA dehydratase 3 hydroxyphenylpentanoyl CoA	h2o[c] + ppt2coa[c] <=> 3hpptcoa[c]	( PP_2136 or PP_2217 )	PP_2136 PP_2217		Fatty Acid Metabolism	1	-1000	1000	0
ECOAH22	3 hydroxyacyl CoA dehydratase 3 hydroxyphenylbutyryl CoA	h2o[c] + pb2coa[c] <=> 3hpbcoa[c]	( PP_2217 or PP_2136 )	PP_2136 PP_2217		Fatty Acid Metabolism	1	-1000	1000	0
ECOAH23	3 hydroxyacyl CoA dehydratase 3 hydroxy 6 acetylthiohexanoyl CoA	6ath2coa[c] + h2o[c] <=> 3h6athcoa[c]	( PP_2217 or PP_2136 )	PP_2136 PP_2217		Fatty Acid Metabolism	1	-1000	1000	0
ECOAH24	3 hydroxyacyl CoA dehydratase 3 hydroxy 4 acetylthiobutanoyl CoA	4atb2coa[c] + h2o[c] <=> 3h4atbcoa[c]	( PP_2136 or PP_2217 )	PP_2136 PP_2217		Fatty Acid Metabolism	1	-1000	1000	0
ECOAH25	3 hydroxyacyl CoA dehydratase 3 hydroxy 11Z octadecenyl CoA	3hvacccoa[c] <=> h2o[c] + vacc2coa[c]	( PP_2136 or PP_2217 )	PP_2136 PP_2217		Fatty Acid Metabolism	1	-1000	1000	0
ECOAH26	3 hydroxyacyl CoA dehydratase 3 hydroxy 9Z hexadecenyl CoA	3hhdccoa[c] <=> h2o[c] + hd2coa[c]	( PP_2136 or PP_2217 )	PP_2136 PP_2217		Fatty Acid Metabolism	1	-1000	1000	0
ECOAH27	3 hydroxyacyl CoA dehydratase 3 hydroxy 7Z tetradecenyl CoA	3htdccoa[c] <=> h2o[c] + tde2coa[c]	( PP_2136 or PP_2217 )	PP_2136 PP_2217		Fatty Acid Metabolism	1	-1000	1000	0
ECOAH28	3 hydroxyacyl CoA dehydratase 3 hydroxy 5Z dodedecenyl CoA	3hddccoa[c] <=> dde2coa[c] + h2o[c]	( PP_2136 or PP_2217 )	PP_2136 PP_2217		Fatty Acid Metabolism	1	-1000	1000	0
ECOAH29	3 hydroxyacyl CoA dehydratase 3 hydroxy 9Z octadecenyl CoA	3hodecoa[c] <=> h2o[c] + ode2coa[c]	( PP_2136 or PP_2217 )	PP_2136 PP_2217		Fatty Acid Metabolism	1	-1000	1000	0
ECOAH3	3 hydroxyacyl CoA dehydratase 3 hydroxyoctanoyl CoA	3hocoa[c] <=> h2o[c] + oc2coa[c]	( PP_2136 or PP_2217 or PP_2047 )	PP_2047 PP_2136 PP_2217		Fatty Acid Metabolism	1	-1000	1000	0
ECOAH30	3 hydroxyacyl CoA dehydratase 3 hydroxy 7Z hexadecenyl CoA	3hhdd7coa[c] <=> h2o[c] + hdd7_2_coa[c]	( PP_2136 or PP_2217 )	PP_2136 PP_2217		Fatty Acid Metabolism	1	-1000	1000	0
ECOAH31	3 hydroxyacyl CoA dehydratase 3 hydroxy 5Z tetradecenyl CoA	3hdd5coa[c] <=> h2o[c] + tded5_2_coa[c]	( PP_2136 or PP_2217 )	PP_2136 PP_2217		Fatty Acid Metabolism	1	-1000	1000	0
ECOAH32	3 hydroxyacyl CoA dehydratase 3 hydroxy 6Z octadecenyl CoA	3hptslacoa[c] <=> h2o[c] + ptsla2coa[c]	( PP_2136 or PP_2217 )	PP_2136 PP_2217		Fatty Acid Metabolism	1	-1000	1000	0
ECOAH33	3 hydroxyacyl CoA dehydratase 3 hydroxy 4Z hexadecenyl CoA	3hhdd4coa[c] <=> h2o[c] + hdd4_2_coa[c]	( PP_2136 or PP_2217 )	PP_2136 PP_2217		Fatty Acid Metabolism	1	-1000	1000	0
ECOAH34	3 hydroxyacyl CoA dehydratase 3 hydroxy 9Z 12Z octadec dienyl CoA	3hlnlccoa[c] <=> h2o[c] + lnlc2coa[c]	( PP_2136 or PP_2217 )	PP_2136 PP_2217		Fatty Acid Metabolism	1	-1000	1000	0
ECOAH35	3 hydroxyacyl CoA dehydratase 3 hydroxy 7Z 10Z hexadec dienyl CoA	3hhd710coa[c] <=> h2o[c] + hd710_2_coa[c]	( PP_2136 or PP_2217 )	PP_2136 PP_2217		Fatty Acid Metabolism	1	-1000	1000	0
ECOAH36	3 hydroxyacyl CoA dehydratase 3 hydroxy 5Z 8Z tetradec dienyl CoA	3hhd58coa[c] <=> h2o[c] + td58_2_coa[c]	( PP_2136 or PP_2217 )	PP_2136 PP_2217		Fatty Acid Metabolism	1	-1000	1000	0
ECOAH37	3 hydroxyacyl CoA dehydratase 3 hydroxy 6Z dodedecenyl CoA	3hdd6coa[c] <=> dd6_2_coa[c] + h2o[c]	( PP_2136 or PP_2217 )	PP_2136 PP_2217		Fatty Acid Metabolism	1	-1000	1000	0
ECOAH38	3 hydroxyacyl CoA dehydratase 3 hydroxy 4Z decenyl CoA	3hdec4coa[c] <=> dec4_2_coa[c] + h2o[c]	( PP_2136 or PP_2217 )	PP_2136 PP_2217		Fatty Acid Metabolism	1	-1000	1000	0
ECOAH4	3 hydroxyacyl CoA dehydratase 3 hydroxydecanoyl CoA	3hdcoa[c] <=> dc2coa[c] + h2o[c]	( PP_2136 or PP_2217 or PP_2047 )	PP_2047 PP_2136 PP_2217		Fatty Acid Metabolism	1	-1000	1000	0
ECOAH5	3 hydroxyacyl CoA dehydratase 3 hydroxydodecanoyl CoA	3hddcoa[c] <=> dd2coa[c] + h2o[c]	( PP_2217 or PP_2136 or PP_2047 )	PP_2047 PP_2136 PP_2217		Fatty Acid Metabolism	1	-1000	1000	0
ECOAH6	3 hydroxyacyl CoA dehydratase 3 hydroxytetradecanoyl CoA	3htdcoa[c] <=> h2o[c] + td2coa[c]	( PP_2217 or PP_2136 or PP_2047 )	PP_2047 PP_2136 PP_2217		Fatty Acid Metabolism	1	-1000	1000	0
ECOAH7	3 hydroxyacyl CoA dehydratase 3 hydroxyhexadecanoyl CoA	3hhdcoa[c] <=> h2o[c] + hdd2coa[c]	( PP_2217 or PP_2136 )	PP_2136 PP_2217		Fatty Acid Metabolism	1	-1000	1000	0
ECOAH8	3 hydroxyacyl CoA dehydratase 3 hydroxyoctadecanoyl CoA	3hodcoa[c] <=> h2o[c] + od2coa[c]	( PP_2136 or PP_2217 )	PP_2136 PP_2217		Fatty Acid Metabolism	1	-1000	1000	0
ECOAH9ir	2 Methylprop 2 enoyl CoA 2 Methylbut 2 enoyl CoA	2mb2coa[c] + h2o[c] -> 3hmbcoa[c]				Valine leucine and isoleucine degradation	0	0	1000	0
ECTOH	ectoine hydrolase	ecto_L[c] + h2o[c] -> aac24dab[c]	PP_4432	PP_4432		Alternate Carbon and Nitrogen source Ectoine Metabolism	0	0	1000	0
ECTOabcpp	L ectoine transport via ABC system periplasm	atp[c] + ecto_L[p] + h2o[c] -> adp[c] + ecto_L[c] + h[c] + pi[c]	( PP_4425 and PP_4428 and PP_4427 and PP_4426 )	PP_4425 PP_4426 PP_4427 PP_4428		Transport ABC system	0	0	1000	0
ECTOtex	L ectoine transport via diffusion extracellular to periplasm	ecto_L[e] <=> ecto_L[p]				Transport Outer Membrane	1	-1000	1000	0
EDA	2 dehydro 3 deoxy phosphogluconate aldolase	2ddg6p[c] -> g3p[c] + pyr[c]	PP_1024	PP_1024		Glycolysis	0	0	1000	0
EDD	6 phosphogluconate dehydratase	6pgc[c] -> 2ddg6p[c] + h2o[c]	PP_1010	PP_1010		Glycolysis	0	0	1000	0
EDTXS1_kt	Endotoxin Synthesis lauroyl transferase	ddcaACP[c] + kdo2lipid4_kt[c] -> ACP[c] + kdo2lipid4L_kt[c]	( PP_1735 or PP_0063 )	PP_0063 PP_1735		Cell Envelope Biosynthesis Lipid A Biosynthesis	0	0	1000	0
EDTXS2_kt	Endotoxin Synthesis myristoyl transferase	ddcaACP[c] + kdo2lipid4L_kt[c] -> ACP[c] + lipa_kt[c]	( PP_0063 or PP_1735 )	PP_0063 PP_1735		Cell Envelope Biosynthesis Lipid A Biosynthesis	0	0	1000	0
EDTXS5_kt	Endotoxin Synthesis lauroyl transferase kdo independent	ddcaACP[c] + lipidA_kt[c] -> ACP[c] + lipid4L_kt[c]	( PP_0063 or PP_1735 )	PP_0063 PP_1735		Cell Envelope Biosynthesis Lipid A Biosynthesis	0	0	1000	0
EDTXS6_kt	Endotoxin Synthesis myristoyl transferase 2 kdo independent	ddcaACP[c] + lipid4L_kt[c] -> ACP[c] + lipa2_kt[c]	( PP_0063 or PP_1735 )	PP_0063 PP_1735		Cell Envelope Biosynthesis Lipid A Biosynthesis	0	0	1000	0
EGMEACPR	Enoylglutaryl ACP methyl ester reductase	egmeACP[c] + h[c] + nadph[c] -> gmeACP[c] + nadp[c]				Cofactor and Prosthetic Group Biosynthesis Biotin Biosynthesis	0	0	1000	0
ENO	enolase	2pg[c] <=> h2o[c] + pep[c]	PP_1612	PP_1612		Gluconeogenesis	1	-1000	1000	0
EPMEACPR	Enoylpimeloyl ACP methyl ester reductase	epmeACP[c] + h[c] + nadph[c] -> nadp[c] + pmeACP[c]				Cofactor and Prosthetic Group Biosynthesis Biotin Biosynthesis	0	0	1000	0
ETHAAL	Ethanolamine ammonia lyase	etha[c] -> acald[c] + nh4[c]	( PP_0543 and PP_0542 )	PP_0542 PP_0543		Alternate Carbon and Nitrogen source Amines and Polyamines Metabolism	0	0	1000	0
ETHAt2pp	ethanolamine transport in via proton symport	etha[p] + h[p] -> etha[c] + h[c]	PP_0544	PP_0544		Transport Inner Membrane	0	0	1000	0
ETHAtex	ethanolamine transport via diffusion extracellular	etha[e] <=> etha[p]				Transport Outer Membrane	1	-1000	1000	0
ETHSO3abcpp	ethanesulfonate transport via ABC system periplasm	atp[c] + ethso3[p] + h2o[c] -> adp[c] + ethso3[c] + h[c] + pi[c]	( ( PP_0233 and PP_0232 and PP_0231 ) or ( PP_0237 and PP_0240 and PP_0239 ) )	PP_0231 PP_0232 PP_0233 PP_0237 PP_0239 PP_0240		Transport ABC system	0	0	1000	0
ETHSO3tex	ethanesulfonate transport via diffusion extracellular to periplasm	ethso3[e] <=> ethso3[p]	PP_0234	PP_0234		Transport Outer Membrane	1	-1000	1000	0
ETOHtex	ethanol transport via diffusion extracellular to periplasm	etoh[e] <=> etoh[p]				Transport Outer Membrane	1	-1000	1000	0
ETOHtrpp	ethanol reversible transport via diffusion periplasm	etoh[p] <=> etoh[c]	PP_s0001	PP_s0001		Transport Inner Membrane	1	-1000	1000	0
EX_12dgr160(e)	1 2 Diacyl sn glycerol dihexadecanoyl n C160 exchange	12dgr160[e] <=>				Exchange	1	0	1000	0
EX_12dgr180(e)	1 2 Diacyl sn glycerol dioctadecanoyl n C180 exchange	12dgr180[e] <=>				Exchange	1	0	1000	0
EX_13dampp(e)	1 3 Diaminopropane exchange	13dampp[e] <=>				Exchange	1	0	1000	0
EX_15dap(e)	1 5 Diaminopentane exchange	15dap[e] <=>				Exchange	1	0	1000	0
EX_1ag160(e)	1 Acyl sn glycerol hexadecanoate exchange	1ag160[e] <=>				Exchange	1	0	1000	0
EX_1ag180(e)	1 Acyl sn glycerol octadecanoate exchange	1ag180[e] <=>				Exchange	1	0	1000	0
EX_1ag181d9(e)	1 Acyl sn glycerol nC181d9 exchange	1ag181d9[e] <=>				Exchange	1	0	1000	0
EX_1ag182d9d12(e)	1 Acyl sn glycerol nC182d9d12 exchange	1ag182d9d12[e] <=>				Exchange	1	0	1000	0
EX_25dkglcn(e)	2 5 diketo D gluconate exchange	25dkglcn[e] <=>				Exchange	1	0	1000	0
EX_26dap_M(e)	meso 2 6 Diaminoheptanedioate exchange	26dap_M[e] <=>				Exchange	1	0	1000	0
EX_2ameph(e)	2 Aminoethyl phosphonate exchange	2ameph[e] <=>				Exchange	1	0	1000	0
EX_2ddglcn(e)	2 Dehydro 3 deoxy D gluconate exchange	2ddglcn[e] <=>				Exchange	1	0	1000	0
EX_2dhglcn(e)	2 Dehydro D gluconate exchange	2dhglcn[e] <=>				Exchange	1	0	1000	0
EX_2m35mdntha(e)	N 2 methyl 3 5 dinitrophenyl 4 methyl 3 5 dinitroaniline exchange	2m35mdntha[e] <=>				Exchange	1	0	1000	0
EX_34dhbz(e)	3 4 Dihydroxybenzoate exchange	34dhbz[e] <=>				Exchange	1	0	1000	0
EX_34dhcinm(e)	3 4 Dihydroxy trans cinnamate exchange	34dhcinm[e] <=>				Exchange	1	0	1000	0
EX_34dhphe(e)	3 4 Dihydroxy L phenylalanine exchange	34dhphe[e] <=>				Exchange	1	0	1000	0
EX_35dnta(e)	N N bis 3 5 dinitrotolyl amine exchange	35dnta[e] <=>				Exchange	1	0	1000	0
EX_3h4atb(e)	3 Hydroxy 4 acetylthiobutanoic acid exchange	3h4atb[e] <=>				Exchange	1	0	1000	0
EX_3mb(e)	3 Methylbutanoic acid exchange	3mb[e] <=>				Exchange	1	0	1000	0
EX_3oxoadp(e)	3 Oxoadipate exchange	3oxoadp[e] <=>				Exchange	1	0	1000	0
EX_4abut(e)	4 Aminobutanoate exchange	4abut[e] <=>				Exchange	1	0	1000	0
EX_4hbz(e)	4 Hydroxybenzoate exchange	4hbz[e] <=>				Exchange	1	0	1000	0
EX_4hpro_DC(e)	cis 4 Hydroxy D proline exchange	4hpro_DC[e] <=>				Exchange	1	0	1000	0
EX_4hpro_LT(e)	trans 4 Hydroxy L proline exchange	4hpro_LT[e] <=>				Exchange	1	0	1000	0
EX_5aptn(e)	5 Aminopentanoate exchange	5aptn[e] <=>				Exchange	1	0	1000	0
EX_5mcsn(e)	5 Methylcytosine exchange	5mcsn[e] <=>				Exchange	1	0	1000	0
EX_5oxpro(e)	5 Oxoproline exchange	5oxpro[e] <=>				Exchange	1	0	1000	0
EX_6atha(e)	6 acetylthiohexanoic acid exchange	6atha[e] <=>				Exchange	1	0	1000	0
EX_6hnac(e)	6 Hydroxynicotinate exchange	6hnac[e] <=>				Exchange	1	0	1000	0
EX_D_met(e)	D methionine exchange	D_met[e] <=>				Exchange	1	0	1000	0
EX_LalaLglu(e)	L alanine L glutamate exchange	LalaLglu[e] <=>				Exchange	1	0	1000	0
EX_Ncbmpts(e)	N Carbamoylputrescine exchange	Ncbmpts[e] <=>				Exchange	1	0	1000	0
EX_R3hdec4e(e)	R 3 Hydroxy 4Z decenic acid exchange	R3hdec4e[e] <=>				Exchange	1	0	1000	0
EX_R_3h4atba(e)	R 3 Hydroxy 4 acetylthiobutanoic acid exchange	R_3h4atba[e] <=>				Exchange	1	0	1000	0
EX_R_3h6atha(e)	R 3 Hydroxy 6acetylthiohexanoic acid exchange	R_3h6atha[e] <=>				Exchange	1	0	1000	0
EX_R_3hcmrs7e(e)	R 3 hydroxy cis myristol 7 en exchange	R_3hcmrs7e[e] <=>				Exchange	1	0	1000	0
EX_R_3hdcaa(e)	R 3 hydroxydecanoic acid exchange	R_3hdcaa[e] <=>				Exchange	1	0	1000	0
EX_R_3hdd5ea(e)	R 3 Hydroxydodecanoic 5 en acid exchange	R_3hdd5ea[e] <=>				Exchange	1	0	1000	0
EX_R_3hdd6e(e)	R 3 Hydroxydodecanoic 6 en acid exchange	R_3hdd6e[e] <=>				Exchange	1	0	1000	0
EX_R_3hdda(e)	R 3 Hydroxydodecanoic acid exchange	R_3hdda[e] <=>				Exchange	1	0	1000	0
EX_R_3hhdca(e)	R 3 Hydroxyhexadecanoic acid exchange	R_3hhdca[e] <=>				Exchange	1	0	1000	0
EX_R_3hhpa(e)	R 3 hydroxyheptanoic acid exchange	R_3hhpa[e] <=>				Exchange	1	0	1000	0
EX_R_3hhxa(e)	R 3 hydroxyhexanoic acid exchange	R_3hhxa[e] <=>				Exchange	1	0	1000	0
EX_R_3hnonaa(e)	R 3 hydroxynonanoic acid exchange	R_3hnonaa[e] <=>				Exchange	1	0	1000	0
EX_R_3hocta(e)	R 3 hydroxyoctanoic acid exchange	R_3hocta[e] <=>				Exchange	1	0	1000	0
EX_R_3hpba(e)	R 3 Hydroxyphenylbutanoic acid exchange	R_3hpba[e] <=>				Exchange	1	0	1000	0
EX_R_3hpdeca(e)	R 3 Hydroxy 10 phenyldecanoic acid exchange	R_3hpdeca[e] <=>				Exchange	1	0	1000	0
EX_R_3hphpa(e)	R 3 Hydroxy 7 phenylheptanoic acid exchange	R_3hphpa[e] <=>				Exchange	1	0	1000	0
EX_R_3hphxa(e)	R 3 Hydroxy 6 phenylhexanoic acid exchange	R_3hphxa[e] <=>				Exchange	1	0	1000	0
EX_R_3hpnona(e)	R 3 Hydroxy 9 phenylnonanoic acid exchange	R_3hpnona[e] <=>				Exchange	1	0	1000	0
EX_R_3hpocta(e)	R 3 Hydroxy 8 phenyloctanoic acid exchange	R_3hpocta[e] <=>				Exchange	1	0	1000	0
EX_R_3hppta(e)	R 3 Hydroxy 5 phenylpentanoic acic exchange	R_3hppta[e] <=>				Exchange	1	0	1000	0
EX_R_3hpt(e)	R 3 Hydroxypentanoic acid exchange	R_3hpt[e] <=>				Exchange	1	0	1000	0
EX_R_3htd58e(e)	R 3 hydroxy 5Z 8Z tetradecedienic acid exchange	R_3htd58e[e] <=>				Exchange	1	0	1000	0
EX_R_3htd5e(e)	R 3 hydroxy 5Z tetradecenic acid exchange	R_3htd5e[e] <=>				Exchange	1	0	1000	0
EX_R_3httdca(e)	R 3 Hydroxytetradecanoic acid exchange	R_3httdca[e] <=>				Exchange	1	0	1000	0
EX_T4hcinnm(e)	trans 4 Hydroxycinnamate exchange	T4hcinnm[e] <=>				Exchange	1	0	1000	0
EX_ac(e)	Acetate exchange	ac[e] <=>				Exchange	1	0	1000	0
EX_acac(e)	Acetoacetate exchange	acac[e] <=>				Exchange	1	0	1000	0
EX_acald(e)	Acetaldehyde exchange	acald[e] <=>				Exchange	1	0	1000	0
EX_acon_C(e)	cis Aconitate exchange	acon_C[e] <=>				Exchange	1	0	1000	0
EX_acser(e)	O Acetyl L serine exchange	acser[e] <=>				Exchange	1	0	1000	0
EX_actn_R(e)	R Acetoin exchange	actn_R[e] <=>				Exchange	1	0	1000	0
EX_ade(e)	Adenine exchange	ade[e] <=>				Exchange	1	0	1000	0
EX_adn(e)	Adenosine exchange	adn[e] <=>				Exchange	1	0	1000	0
EX_adocbl(e)	Adenosylcobalamin exchange	adocbl[e] <=>				Exchange	1	0	1000	0
EX_ag(e)	silver exchange	ag[e] <=>				Exchange	1	0	1000	0
EX_agm(e)	Agmatine exchange	agm[e] <=>				Exchange	1	0	1000	0
EX_akg(e)	2 Oxoglutarate exchange	akg[e] <=>				Exchange	1	0	1000	0
EX_ala_B(e)	beta Alanine exchange	ala_B[e] <=>				Exchange	1	0	1000	0
EX_ala_D(e)	D Alanine exchange	ala_D[e] <=>				Exchange	1	0	1000	0
EX_ala_L(e)	L Alanine exchange	ala_L[e] <=>				Exchange	1	0	1000	0
EX_alaala(e)	D Alanyl D alanine exchange	alaala[e] <=>				Exchange	1	0	1000	0
EX_alahis(e)	L alaninylhistidine exchange	alahis[e] <=>				Exchange	1	0	1000	0
EX_alaleu(e)	L alaninylleucine exchange	alaleu[e] <=>				Exchange	1	0	1000	0
EX_alathr(e)	L alaninylthreonine exchange	alathr[e] <=>				Exchange	1	0	1000	0
EX_alatrp(e)	L alaninyltryptophan exchange	alatrp[e] <=>				Exchange	1	0	1000	0
EX_algac_MG_14_(e)	alginate 1 units of acetylated D mannuronate and 4 units of L guluronate exchange	algac_MG_14_[e] <=>				Exchange	1	0	1000	0
EX_algac_MG_23_(e)	alginate 2 units of acetylated D mannuronate and 3 units of L guluronate exchange	algac_MG_23_[e] <=>				Exchange	1	0	1000	0
EX_algac_MG_32_(e)	alginate 3 units of acetylated D mannuronate and 2 units of L guluronate exchange	algac_MG_32_[e] <=>				Exchange	1	0	1000	0
EX_algac_MG_41_(e)	alginate 4 units of acetylated D mannuronate and one unit of L guluronate exchange	algac_MG_41_[e] <=>				Exchange	1	0	1000	0
EX_algac_M_(e)	Alginate 5 units of D mannuronate completelly acetylated exchange	algac_M_[e] <=>				Exchange	1	0	1000	0
EX_alltn(e)	Allantoin exchange	alltn[e] <=>				Exchange	1	0	1000	0
EX_apc(e)	Ampicillin exchange	apc[e] <=>				Exchange	1	0	1000	0
EX_arbtn(e)	aerobactin minus Fe3 exchange	arbtn[e] <=>				Exchange	1	0	1000	0
EX_arbtn_fe3(e)	Aerobactin exchange	arbtn_fe3[e] <=>				Exchange	1	0	1000	0
EX_arg_D(e)	D Arginine exchange	arg_D[e] <=>				Exchange	1	0	1000	0
EX_arg_L(e)	L Arginine exchange	arg_L[e] <=>				Exchange	1	0	1000	0
EX_asn_D(e)	D Asparagine exchange	asn_D[e] <=>				Exchange	1	0	1000	0
EX_asn_L(e)	L Asparagine exchange	asn_L[e] <=>				Exchange	1	0	1000	0
EX_aso3(e)	arsenite exchange	aso3[e] <=>				Exchange	1	0	1000	0
EX_aso4(e)	arsenate exchange	aso4[e] <=>				Exchange	1	0	1000	0
EX_asp_L(e)	L Aspartate exchange	asp_L[e] <=>				Exchange	1	0	1000	0
EX_balaala(e)	beta alanyl L alanine exchange	balaala[e] <=>				Exchange	1	0	1000	0
EX_balabala(e)	beta alanyl beta alanine exchange	balabala[e] <=>				Exchange	1	0	1000	0
EX_balagly(e)	beta alanyl L glycine exchange	balagly[e] <=>				Exchange	1	0	1000	0
EX_balaleu(e)	beta alanyl L leucine exchange	balaleu[e] <=>				Exchange	1	0	1000	0
EX_balamd(e)	beta Alaninamide exchange	balamd[e] <=>				Exchange	1	0	1000	0
EX_bhb(e)	R 3 Hydroxybutanoate transport via H symport	bhb[e] <=>				Exchange	1	0	1000	0
EX_biliverd(e)	Biliverdin exchange	biliverd[e] <=>				Exchange	1	0	1000	0
EX_btd_RR(e)	R R 2 3 Butanediol exchange	btd_RR[e] <=>				Exchange	1	0	1000	0
EX_btn(e)	Biotin exchange	btn[e] <=>				Exchange	1	0	1000	0
EX_butso3(e)	butanesulfonate exchange	butso3[e] <=>				Exchange	1	0	1000	0
EX_bz(e)	Benzoate exchange	bz[e] <=>				Exchange	1	0	1000	0
EX_ca2(e)	Calcium exchange	ca2[e] <=>				Exchange	1	-10	1000	0
EX_carn(e)	L Carnosine exchange	carn[e] <=>				Exchange	1	0	1000	0
EX_catechol(e)	Catechol exchange	catechol[e] <=>				Exchange	1	0	1000	0
EX_cbi(e)	Cobinamide exchange	cbi[e] <=>				Exchange	1	0	1000	0
EX_cbl1(e)	Cob I alamin exchange	cbl1[e] <=>				Exchange	1	0	1000	0
EX_cd2(e)	Cadmium exchange	cd2[e] <=>				Exchange	1	0	1000	0
EX_cell4(e)	cellulose n4 repeating units exchange	cell4[e] <=>				Exchange	1	0	1000	0
EX_cgly(e)	Cys Gly exchange	cgly[e] <=>				Exchange	1	0	1000	0
EX_chol(e)	Choline exchange	chol[e] <=>				Exchange	1	0	1000	0
EX_chols(e)	Choline sulfate exchange	chols[e] <=>				Exchange	1	0	1000	0
EX_chor(e)	chorismate exchange	chor[e] <=>				Exchange	1	0	1000	0
EX_cinnm(e)	trans Cinnamate exchange	cinnm[e] <=>				Exchange	1	0	1000	0
EX_cit(e)	Citrate exchange	cit[e] <=>				Exchange	1	0	1000	0
EX_cl(e)	Chloride exchange	cl[e] <=>				Exchange	1	-10	1000	0
EX_cm(e)	Chloramphenicol exchange	cm[e] <=>				Exchange	1	0	1000	0
EX_cmcbtt(e)	carboxymycobactin T R8 carbon final carbon is carboxyl group exchange	cmcbtt[e] <=>				Exchange	1	0	1000	0
EX_co2(e)	CO2 exchange	co2[e] <=>				Exchange	1	-100	1000	0
EX_co(e)	Carbon monoxide exchange	co[e] <=>				Exchange	1	0	1000	0
EX_cobalt2(e)	Co2 exchange	cobalt2[e] <=>				Exchange	1	-10	1000	0
EX_confrl(e)	Coniferol exchange	confrl[e] <=>				Exchange	1	0	1000	0
EX_creat(e)	Creatine exchange	creat[e] <=>				Exchange	1	0	1000	0
EX_crn(e)	L Carnitine exchange	crn[e] <=>				Exchange	1	0	1000	0
EX_cro2(e)	chromite exchange	cro2[e] <=>				Exchange	1	0	1000	0
EX_cro4(e)	chromate exchange	cro4[e] <=>				Exchange	1	0	1000	0
EX_crtn(e)	Creatinine exchange	crtn[e] <=>				Exchange	1	0	1000	0
EX_csn(e)	Cytosine exchange	csn[e] <=>				Exchange	1	0	1000	0
EX_cu2(e)	Cu2 exchange	cu2[e] <=>				Exchange	1	-10	1000	0
EX_cu(e)	Cu exchange	cu[e] <=>				Exchange	1	0	1000	0
EX_cyan(e)	Hydrogen cyanide exchange	cyan[e] <=>				Exchange	1	0	1000	0
EX_cys_D(e)	D Cysteine exchange	cys_D[e] <=>				Exchange	1	0	1000	0
EX_cys_L(e)	L Cysteine exchange	cys_L[e] <=>				Exchange	1	0	1000	0
EX_dag181d9(e)	1 2 Diacyl sn glycerol nC181d9 exchange	dag181d9[e] <=>				Exchange	1	0	1000	0
EX_dag182d9d12(e)	1 2 Diacyl sn glycerol nC182d9d12 exchange	dag182d9d12[e] <=>				Exchange	1	0	1000	0
EX_dca(e)	Decanoate n C100 exchange	dca[e] <=>				Exchange	1	0	1000	0
EX_ddca(e)	Dodecanoate n C120 exchange	ddca[e] <=>				Exchange	1	0	1000	0
EX_dgudbutn(e)	1 4 Diguanidinobutane exchange	dgudbutn[e] <=>				Exchange	1	0	1000	0
EX_dmanur(e)	dimmer of D mannuronate exchange	dmanur[e] <=>				Exchange	1	0	1000	0
EX_dmgly(e)	N N Dimethylglycine exchange	dmgly[e] <=>				Exchange	1	0	1000	0
EX_dmso2(e)	Dimethyl sulfone exchange	dmso2[e] <=>				Exchange	1	0	1000	0
EX_dopa(e)	Dopamine exchange	dopa[e] <=>				Exchange	1	0	1000	0
EX_ecto_L(e)	L Ectoine exchange	ecto_L[e] <=>				Exchange	1	0	1000	0
EX_enter(e)	Enterochelin exchange	enter[e] <=>				Exchange	1	0	1000	0
EX_etha(e)	Ethanolamine exchange	etha[e] <=>				Exchange	1	0	1000	0
EX_ethso3(e)	ethanesulfonate exchange	ethso3[e] <=>				Exchange	1	0	1000	0
EX_etoh(e)	Ethanol exchange	etoh[e] <=>				Exchange	1	0	1000	0
EX_fald(e)	Formaldehyde exchange	fald[e] <=>				Exchange	1	0	1000	0
EX_fcmcbtt(e)	iron III chelated carboxymycobactin T R8 carbon final carbon is carboxyl group exchange	fcmcbtt[e] <=>				Exchange	1	0	1000	0
EX_fe2(e)	Fe2 exchange	fe2[e] <=>				Exchange	1	-10	1000	0
EX_fe3(e)	Fe3 exchange	fe3[e] <=>				Exchange	1	0	1000	0
EX_fe3dcit(e)	Fe III dicitrate exchange	fe3dcit[e] <=>				Exchange	1	0	1000	0
EX_fe3mcbtt(e)	Iron III chelated mycobactin T exchange	fe3mcbtt[e] <=>				Exchange	1	0	1000	0
EX_fe3pyovd(e)	Ferrypyoverdine exchange	fe3pyovd[e] <=>				Exchange	1	0	1000	0
EX_fe3pyovd_kt(e)	Ferrypyoverdine P putida KT2440 specific exchange	fe3pyovd_kt[e] <=>				Exchange	1	0	1000	0
EX_fecrm(e)	Ferrichrome exchange	fecrm[e] <=>				Exchange	1	0	1000	0
EX_fecrm_un(e)	Ferrichrome minus Fe III exchange	fecrm_un[e] <=>				Exchange	1	0	1000	0
EX_feenter(e)	Fe enterobactin exchange	feenter[e] <=>				Exchange	1	0	1000	0
EX_feoxam(e)	ferroxamine exchange	feoxam[e] <=>				Exchange	1	0	1000	0
EX_feoxam_un(e)	ferroxamine minus Fe 3 exchange	feoxam_un[e] <=>				Exchange	1	0	1000	0
EX_fer(e)	Ferulate exchange	fer[e] <=>				Exchange	1	0	1000	0
EX_for(e)	Formate exchange	for[e] <=>				Exchange	1	0	1000	0
EX_fru(e)	D Fructose exchange	fru[e] <=>				Exchange	1	0	1000	0
EX_fum(e)	Fumarate exchange	fum[e] <=>				Exchange	1	0	1000	0
EX_ga(e)	Gallic acid exchange	ga[e] <=>				Exchange	1	0	1000	0
EX_galct_D(e)	D Galactarate exchange	galct_D[e] <=>				Exchange	1	0	1000	0
EX_galur(e)	D Galacturonate exchange	galur[e] <=>				Exchange	1	0	1000	0
EX_glc(e)	D Glucose exchange	glc_D[e] <=>				Exchange	1	-6.3	1000	0
EX_glcn(e)	D Gluconate exchange	glcn[e] <=>				Exchange	1	0	1000	0
EX_glcr(e)	D Glucarate exchange	glcr[e] <=>				Exchange	1	0	1000	0
EX_glcur(e)	D Glucuronate exchange	glcur[e] <=>				Exchange	1	0	1000	0
EX_gln_L(e)	L Glutamine exchange	gln_L[e] <=>				Exchange	1	0	1000	0
EX_glu_L(e)	L Glutamate exchange	glu_L[e] <=>				Exchange	1	0	1000	0
EX_glutar(e)	Glutarate exchange	glutar[e] <=>				Exchange	1	0	1000	0
EX_gly(e)	Glycine exchange	gly[e] <=>				Exchange	1	0	1000	0
EX_glyald(e)	D Glyceraldehyde exchange	glyald[e] <=>				Exchange	1	0	1000	0
EX_glyb(e)	Glycine betaine exchange	glyb[e] <=>				Exchange	1	0	1000	0
EX_glyc_R(e)	R Glycerate exchange	glyc_R[e] <=>				Exchange	1	0	1000	0
EX_glyc(e)	Glycerol exchange	glyc[e] <=>				Exchange	1	0	1000	0
EX_glyclt(e)	Glycolate exchange	glyclt[e] <=>				Exchange	1	0	1000	0
EX_glycol(e)	Glycol exchange	glycol[e] <=>				Exchange	1	0	1000	0
EX_glygln(e)	L glycinylglutamine exchange	glygln[e] <=>				Exchange	1	0	1000	0
EX_glyglu(e)	L glycinylglutamate exchange	glyglu[e] <=>				Exchange	1	0	1000	0
EX_glygly(e)	Glycylglycine exchange	glygly[e] <=>				Exchange	1	0	1000	0
EX_glymet(e)	L Glycinylmethionine exchange	glymet[e] <=>				Exchange	1	0	1000	0
EX_glyphe(e)	Glycyl L phenylalanin exchange	glyphe[e] <=>				Exchange	1	0	1000	0
EX_glyser(e)	L glycinylserine exchange	glyser[e] <=>				Exchange	1	0	1000	0
EX_gua(e)	Guanine exchange	gua[e] <=>				Exchange	1	0	1000	0
EX_gudac(e)	Guanidinoacetate exchange	gudac[e] <=>				Exchange	1	0	1000	0
EX_gudptn(e)	delta Guanidinovaleric acid exchange	gudptn[e] <=>				Exchange	1	0	1000	0
EX_h2o2(e)	Hydrogen peroxide exchange	h2o2[e] <=>				Exchange	1	0	1000	0
EX_h2o(e)	H2O exchange	h2o[e] <=>				Exchange	1	-100	1000	0
EX_h2s(e)	Hydrogen sulfide exchange	h2s[e] <=>				Exchange	1	0	1000	0
EX_h(e)	H exchange	h[e] <=>				Exchange	1	-100	1000	0
EX_hco3(e)	Bicarbonate exchange	hco3[e] <=>				Exchange	1	-10	1000	0
EX_hcyst_L(e)	L homocysteine exchange	hcys_L[e] <=>				Exchange	1	0	1000	0
EX_hdca(e)	Hexadecanoate n C160 exchange	hdca[e] <=>				Exchange	1	0	1000	0
EX_hdcea(e)	hexadecenoate n C161 exchange	hdcea[e] <=>				Exchange	1	0	1000	0
EX_hg2(e)	Hg2 exchange	hg2[e] <=>				Exchange	1	0	1000	0
EX_hgentis(e)	Homogentisate exchange	hgentis[e] <=>				Exchange	1	0	1000	0
EX_his_L(e)	L Histidine exchange	his_L[e] <=>				Exchange	1	0	1000	0
EX_hisgly(e)	L histidinylglycine exchange	hisgly[e] <=>				Exchange	1	0	1000	0
EX_hishis(e)	L histidinylhistidine exchange	hishis[e] <=>				Exchange	1	0	1000	0
EX_hom_L(e)	L Homoserine exchange	hom_L[e] <=>				Exchange	1	0	1000	0
EX_hpa(e)	heptanoate exchange	hpa[e] <=>				Exchange	1	0	1000	0
EX_hxa(e)	Hexanoate n C60 exchange	hxa[e] <=>				Exchange	1	0	1000	0
EX_hxan(e)	Hypoxanthine exchange	hxan[e] <=>				Exchange	1	0	1000	0
EX_icit(e)	Isocitrate exchange	icit[e] <=>				Exchange	1	0	1000	0
EX_ile_L(e)	L Isoleucine exchange	ile_L[e] <=>				Exchange	1	0	1000	0
EX_ind3ac(e)	Indole 3 acetate exchange	ind3ac[e] <=>				Exchange	1	0	1000	0
EX_indole(e)	Indole exchange	indole[e] <=>				Exchange	1	0	1000	0
EX_ins(e)	Inosine exchange	ins[e] <=>				Exchange	1	0	1000	0
EX_isetac(e)	Isethionic acid exchange	isetac[e] <=>				Exchange	1	0	1000	0
EX_k(e)	K exchange	k[e] <=>				Exchange	1	-10	1000	0
EX_lac_D(e)	D lactate exchange	lac_D[e] <=>				Exchange	1	0	1000	0
EX_lac_L(e)	L Lactate exchange	lac_L[e] <=>				Exchange	1	0	1000	0
EX_leu_D(e)	D Leucine exchange	leu_D[e] <=>				Exchange	1	0	1000	0
EX_leu_L(e)	L Leucine exchange	leu_L[e] <=>				Exchange	1	0	1000	0
EX_leuleu(e)	leucyl leucine exchange	leuleu[e] <=>				Exchange	1	0	1000	0
EX_lnlc(e)	linoleic acid all cis C182 exchange	lnlc[e] <=>				Exchange	1	0	1000	0
EX_lpspput(e)	Lipopolysacharide LPS from P putida KT2440 exchange	lpspput[e] <=>				Exchange	1	0	1000	0
EX_lys_D(e)	D Lysine exchange	lys_D[e] <=>				Exchange	1	0	1000	0
EX_lys_L(e)	L Lysine exchange	lys_L[e] <=>				Exchange	1	0	1000	0
EX_m_xyl(e)	m Xylene exchange	m_xyl[e] <=>				Exchange	1	0	1000	0
EX_mal_D(e)	D Malate exchange	mal_D[e] <=>				Exchange	1	0	1000	0
EX_mal_L(e)	L Malate exchange	mal_L[e] <=>				Exchange	1	0	1000	0
EX_man(e)	D Mannose exchange	man[e] <=>				Exchange	1	0	1000	0
EX_manur(e)	D Mannuronate exchange	manur[e] <=>				Exchange	1	0	1000	0
EX_mcbtt(e)	mycobactin T exchange	mcbtt[e] <=>				Exchange	1	0	1000	0
EX_meoh(e)	methanol exchange	meoh[e] <=>				Exchange	1	0	1000	0
EX_met_L(e)	L Methionine exchange	met_L[e] <=>				Exchange	1	0	1000	0
EX_mg2(e)	Mg exchange	mg2[e] <=>				Exchange	1	-10	1000	0
EX_mmet(e)	S Methyl L methionine exchange	mmet[e] <=>				Exchange	1	0	1000	0
EX_mn2(e)	Mn2 exchange	mn2[e] <=>				Exchange	1	-10	1000	0
EX_mobd(e)	Molybdate exchange	mobd[e] <=>				Exchange	1	-10	1000	0
EX_mso3(e)	methanesulfonate exchange	mso3[e] <=>				Exchange	1	0	1000	0
EX_na1(e)	Sodium exchange	na1[e] <=>				Exchange	1	-10	1000	0
EX_nac(e)	Nicotinate exchange	nac[e] <=>				Exchange	1	0	1000	0
EX_nh4(e)	Ammonia exchange	nh4[e] <=>				Exchange	1	-10	1000	0
EX_ni2(e)	Ni2 exchange	ni2[e] <=>				Exchange	1	-10	1000	0
EX_no2(e)	Nitrite exchange	no2[e] <=>				Exchange	1	0	1000	0
EX_no3(e)	Nitrate exchange	no3[e] <=>				Exchange	1	0	1000	0
EX_no(e)	Nitric oxide exchange	no[e] <=>				Exchange	1	0	1000	0
EX_nona(e)	Nonanoate exchange	nona[e] <=>				Exchange	1	0	1000	0
EX_o2(e)	O2 exchange	o2[e] <=>				Exchange	1	-30	1000	0
EX_o_xyl(e)	o methyltoluene exchange	o_xyl[e] <=>				Exchange	1	0	1000	0
EX_oaa(e)	Oxaloacetate exchange	oaa[e] <=>				Exchange	1	0	1000	0
EX_ocdca(e)	octadecanoate n C180 exchange	ocdca[e] <=>				Exchange	1	0	1000	0
EX_ocdcea(e)	octadecenoate n C181 exchange	ocdcea[e] <=>				Exchange	1	0	1000	0
EX_octa(e)	octanoate n C80 exchange	octa[e] <=>				Exchange	1	0	1000	0
EX_orn_D(e)	D Ornithine exchange	orn_D[e] <=>				Exchange	1	0	1000	0
EX_orn(e)	Ornithine exchange	orn[e] <=>				Exchange	1	0	1000	0
EX_orot(e)	Orotate exchange	orot[e] <=>				Exchange	1	0	1000	0
EX_oxa(e)	Oxalate exchange	oxa[e] <=>				Exchange	1	0	1000	0
EX_oxoarg_L(e)	2 Oxoarginine exchange	oxoarg_L[e] <=>				Exchange	1	0	1000	0
EX_p_xyl(e)	p methyltoluene exchange	p_xyl[e] <=>				Exchange	1	0	1000	0
EX_pac(e)	Phenylacetic acid exchange	pac[e] <=>				Exchange	1	0	1000	0
EX_pacald(e)	Phenylacetaldehyde exchange	pacald[e] <=>				Exchange	1	0	1000	0
EX_pb2(e)	Pb2 exchange	pb2[e] <=>				Exchange	1	0	1000	0
EX_pea(e)	Phenylethylalcohol exchange	pea[e] <=>				Exchange	1	0	1000	0
EX_peamn(e)	Phenethylamine exchange	peamn[e] <=>				Exchange	1	0	1000	0
EX_pentso3(e)	pentanesulfonate exchange	pentso3[e] <=>				Exchange	1	0	1000	0
EX_phe_D(e)	D Phenylalanine exchange	phe_D[e] <=>				Exchange	1	0	1000	0
EX_phe_L(e)	L Phenylalanine exchange	phe_L[e] <=>				Exchange	1	0	1000	0
EX_phedca(e)	10 Phenyldecanoic acid exchange	phedca[e] <=>				Exchange	1	0	1000	0
EX_phehpa(e)	7 Phenylheptanoic acid exchange	phehpa[e] <=>				Exchange	1	0	1000	0
EX_phehxa(e)	6 Phenylhexanoic acid exchange	phehxa[e] <=>				Exchange	1	0	1000	0
EX_pheme(e)	Protoheme exchange	pheme[e] <=>				Exchange	1	0	1000	0
EX_phenona(e)	9 Phenylnonanoic acid exchange	phenona[e] <=>				Exchange	1	0	1000	0
EX_pheocta(e)	8 Phenyloctanoic acid exchange	pheocta[e] <=>				Exchange	1	0	1000	0
EX_phept(e)	5 phenylvaleric acid exchange	phept[e] <=>				Exchange	1	0	1000	0
EX_phpyr(e)	Phenylpyruvate exchange	phpyr[e] <=>				Exchange	1	0	1000	0
EX_pi(e)	Phosphate exchange	pi[e] <=>				Exchange	1	-10	1000	0
EX_pnto_R(e)	R Pantothenate exchange	pnto_R[e] <=>				Exchange	1	0	1000	0
EX_ppa(e)	Propionate exchange	ppa[e] <=>				Exchange	1	0	1000	0
EX_ppi(e)	Diphosphate exchange	ppi[e] <=>				Exchange	1	0	1000	0
EX_prealg_MG_14_(e)	beta 1 4 glycosidic 1 beta D mannuronic 4 L guluronic acid exchange	prealg_MG_14_[e] <=>				Exchange	1	0	1000	0
EX_prealg_MG_23_(e)	beta 1 4 glycosidic 2 beta D mannuronic 3 L guluronic acid exchange	prealg_MG_23_[e] <=>				Exchange	1	0	1000	0
EX_prealg_MG_32_(e)	beta 1 4 glycosidic 3 beta D mannuronic 2 L guluronic acid exchange	prealg_MG_32_[e] <=>				Exchange	1	0	1000	0
EX_prealg_MG_41_(e)	beta 1 4 glycosidic 4 beta D mannuronic 1 L guluronic acid exchange	prealg_MG_41_[e] <=>				Exchange	1	0	1000	0
EX_prealginate_G_(e)	Prealginate KT2440 beta 1 4 linked copolymers of b L guluronic acid 5 units exchange	prealginate_G_[e] <=>				Exchange	1	0	1000	0
EX_pro_D(e)	D Proline exchange	pro_D[e] <=>				Exchange	1	0	1000	0
EX_pro_L(e)	L Proline exchange	pro_L[e] <=>				Exchange	1	0	1000	0
EX_progly(e)	L Prolinylglycine exchange	progly[e] <=>				Exchange	1	0	1000	0
EX_pta(e)	Pentanoate exchange	pta[e] <=>				Exchange	1	0	1000	0
EX_ptrc(e)	Putrescine exchange	ptrc[e] <=>				Exchange	1	0	1000	0
EX_ptsla(e)	petroselaidic acid exchange	ptsla[e] <=>				Exchange	1	0	1000	0
EX_pydam(e)	Pyridoxamine exchange	pydam[e] <=>				Exchange	1	0	1000	0
EX_pyovd(e)	Pyoverdine exchange	pyovd[e] <=>				Exchange	1	0	1000	0
EX_pyovd_kt(e)	Pyoverdine P putida specific exchange	pyovd_kt[e] <=>				Exchange	1	0	1000	0
EX_pyr(e)	Pyruvate exchange	pyr[e] <=>				Exchange	1	0	1000	0
EX_quin_kt(e)	Quinate exchange	quin_kt[e] <=>				Exchange	1	0	1000	0
EX_rib_D(e)	D Ribose exchange	rib_D[e] <=>				Exchange	1	0	1000	0
EX_sbo3(e)	antimonite exchange	sbo3[e] <=>				Exchange	1	0	1000	0
EX_sel(e)	Selenate exchange	sel[e] <=>				Exchange	1	-10	1000	0
EX_ser_D(e)	D Serine exchange	ser_D[e] <=>				Exchange	1	0	1000	0
EX_ser_L(e)	L Serine exchange	ser_L[e] <=>				Exchange	1	0	1000	0
EX_sheme(e)	Siroheme exchange	sheme[e] <=>				Exchange	1	0	1000	0
EX_skm(e)	Shikimate exchange	skm[e] <=>				Exchange	1	0	1000	0
EX_so2(e)	sulfur dioxide exchange	so2[e] <=>				Exchange	1	0	1000	0
EX_so3(e)	Sulfite exchange	so3[e] <=>				Exchange	1	0	1000	0
EX_so4(e)	Sulfate exchange	so4[e] <=>				Exchange	1	-10	1000	0
EX_spmd(e)	Spermidine exchange	spmd[e] <=>				Exchange	1	0	1000	0
EX_succ(e)	Succinate exchange	succ[e] <=>				Exchange	1	0	1000	0
EX_sulfac(e)	sulfoacetate exchange	sulfac[e] <=>				Exchange	1	0	1000	0
EX_tag160(e)	Triacylglycerol hexadecanoate exchange	tag160[e] <=>				Exchange	1	0	1000	0
EX_tag180(e)	Triacylglycerol octadecanoate exchange	tag180[e] <=>				Exchange	1	0	1000	0
EX_tag181d9(e)	Triacylglycerol nC181d9 exchange	tag181d9[e] <=>				Exchange	1	0	1000	0
EX_tag182d9d12(e)	Triacylglycerol nC182d9d12 exchange	tag182d9d12[e] <=>				Exchange	1	0	1000	0
EX_taur(e)	Taurine exchange	taur[e] <=>				Exchange	1	0	1000	0
EX_tcynt(e)	Thiocyanate exchange	tcynt[e] <=>				Exchange	1	0	1000	0
EX_thr_L(e)	L Threonine exchange	thr_L[e] <=>				Exchange	1	0	1000	0
EX_thym(e)	Thymine exchange	thym[e] <=>				Exchange	1	0	1000	0
EX_tmanur(e)	trimmer of D mannuronate exchange	tmanur[e] <=>				Exchange	1	0	1000	0
EX_tnt(e)	2 4 6 Trinitrotoluene exchange	tnt[e] <=>				Exchange	1	0	1000	0
EX_tol(e)	Toluene exchange	tol[e] <=>				Exchange	1	0	1000	0
EX_trp_L(e)	L Tryptophan exchange	trp_L[e] <=>				Exchange	1	0	1000	0
EX_tsul(e)	Thiosulfate exchange	tsul[e] <=>				Exchange	1	0	1000	0
EX_ttdca(e)	tetradecanoate n C140 exchange	ttdca[e] <=>				Exchange	1	0	1000	0
EX_ttdcea(e)	tetradecenoate n C141 exchange	ttdcea[e] <=>				Exchange	1	0	1000	0
EX_ttrcyc(e)	tetracycline exchange	ttrcyc[e] <=>				Exchange	1	0	1000	0
EX_tungs(e)	tungstate exchange	tungs[e] <=>				Exchange	1	-10	1000	0
EX_tyr_D(e)	D Tyrosine exchange	tyr_D[e] <=>				Exchange	1	0	1000	0
EX_tyr_L(e)	L Tyrosine exchange	tyr_L[e] <=>				Exchange	1	0	1000	0
EX_ura(e)	Uracil exchange	ura[e] <=>				Exchange	1	0	1000	0
EX_urea(e)	Urea exchange	urea[e] <=>				Exchange	1	0	1000	0
EX_uri(e)	Uridine exchange	uri[e] <=>				Exchange	1	0	1000	0
EX_vacc(e)	vaccenic acid exchange	vacc[e] <=>				Exchange	1	0	1000	0
EX_val_D(e)	D Valine exchange	val_D[e] <=>				Exchange	1	0	1000	0
EX_val_L(e)	L Valine exchange	val_L[e] <=>				Exchange	1	0	1000	0
EX_vanln(e)	Vanillin exchange	vanln[e] <=>				Exchange	1	0	1000	0
EX_vanlt(e)	Vanillate exchange	vanlt[e] <=>				Exchange	1	0	1000	0
EX_xan(e)	Xanthine exchange	xan[e] <=>				Exchange	1	0	1000	0
EX_zn2(e)	Zinc exchange	zn2[e] <=>				Exchange	1	-10	1000	0
FA100ACPHi	fatty acyl ACP hydrolase	dcaACP[c] + h2o[c] -> ACP[c] + dca[c] + h[c]	PP_0922	PP_0922		Fatty Acid Biosynthesis	0	0	1000	0
FA120ACPHi	fatty acyl ACP hydrolase	ddcaACP[c] + h2o[c] -> ACP[c] + ddca[c] + h[c]	PP_0922	PP_0922		Fatty Acid Biosynthesis	0	0	1000	0
FA140ACPHi	fatty acyl ACP hydrolase	h2o[c] + myrsACP[c] -> ACP[c] + h[c] + ttdca[c]	PP_0922	PP_0922		Fatty Acid Biosynthesis	0	0	1000	0
FA141ACPHi	fatty acyl ACP hydrolase	h2o[c] + tdeACP[c] -> ACP[c] + h[c] + ttdcea[c]	PP_0922	PP_0922		Fatty Acid Biosynthesis	0	0	1000	0
FA160ACPHi	fatty acyl ACP hydrolase	h2o[c] + palmACP[c] -> ACP[c] + h[c] + hdca[c]	PP_0922	PP_0922		Fatty Acid Biosynthesis	0	0	1000	0
FA161ACPHi	fatty acyl ACP hydrolase	h2o[c] + hdeACP[c] -> ACP[c] + h[c] + hdcea[c]	PP_0922	PP_0922		Fatty Acid Biosynthesis	0	0	1000	0
FA80ACPHi	fatty acyl ACP hydrolase	h2o[c] + ocACP[c] -> ACP[c] + h[c] + octa[c]	PP_0922	PP_0922		Fatty Acid Biosynthesis	0	0	1000	0
FACOAE100	fatty acid CoA thioesterase decanoate	dcacoa[c] + h2o[c] -> coa[c] + dca[c] + h[c]	PP_4762	PP_4762		Fatty Acid Metabolism	0	0	1000	0
FACOAE120	fatty acid CoA thioesterase dodecanoate	ddcacoa[c] + h2o[c] -> coa[c] + ddca[c] + h[c]	PP_4762	PP_4762		Fatty Acid Metabolism	0	0	1000	0
FACOAE140	fatty acid CoA thioesterase tetradecanoate	h2o[c] + tdcoa[c] -> coa[c] + h[c] + ttdca[c]	PP_4762	PP_4762		Fatty Acid Metabolism	0	0	1000	0
FACOAE141	fatty acid CoA thioesterase tetradecenoate	h2o[c] + tdecoa[c] -> coa[c] + h[c] + ttdcea[c]	PP_4762	PP_4762		Fatty Acid Metabolism	0	0	1000	0
FACOAE160	fatty acid CoA thioesterase hexadecanoate	h2o[c] + pmtcoa[c] -> coa[c] + h[c] + hdca[c]	( PP_0418 or PP_4762 )	PP_0418 PP_4762		Fatty Acid Metabolism	0	0	1000	0
FACOAE161	fatty acid CoA thioesterase hexadecenoate	h2o[c] + hdcoa[c] -> coa[c] + h[c] + hdcea[c]	PP_4762	PP_4762		Fatty Acid Metabolism	0	0	1000	0
FACOAE180	fatty acid CoA thioesterase octadecanoate	h2o[c] + stcoa[c] -> coa[c] + h[c] + ocdca[c]	PP_4762	PP_4762		Fatty Acid Metabolism	0	0	1000	0
FACOAE181	fatty acid CoA thioesterase octadecenoate	h2o[c] + odecoa[c] -> coa[c] + h[c] + ocdcea[c]	PP_4762	PP_4762		Fatty Acid Metabolism	0	0	1000	0
FACOAE181d11	fatty acid CoA thioesterase vaccenic acic	h2o[c] + vacccoa[c] -> coa[c] + h[c] + vacc[c]	PP_4762	PP_4762		Fatty Acid Metabolism	0	0	1000	0
FACOAE182	fatty acid CoA thioesterase linoleic acid	h2o[c] + lnlccoa[c] -> coa[c] + h[c] + lnlc[c]	PP_4762	PP_4762		Fatty Acid Metabolism	0	0	1000	0
FACOAE50	fatty acid CoA thioesterase pentanoate	h2o[c] + ptcoa[c] -> coa[c] + h[c] + pta[c]	PP_4762	PP_4762		Fatty Acid Metabolism	0	0	1000	0
FACOAE60	fatty acid CoA thioesterase hexanoate	h2o[c] + hxcoa[c] -> coa[c] + h[c] + hxa[c]	PP_4762	PP_4762		Fatty Acid Metabolism	0	0	1000	0
FACOAE70	fatty acid CoA thioesterase heptanoate	h2o[c] + hpcoa[c] -> coa[c] + h[c] + hpa[c]	PP_4762	PP_4762		Fatty Acid Metabolism	0	0	1000	0
FACOAE80	fatty acid CoA thioesterase octanoate	h2o[c] + occoa[c] -> coa[c] + h[c] + octa[c]	PP_4762	PP_4762		Fatty Acid Metabolism	0	0	1000	0
FACOAE90	fatty acid CoA thioesterase nonanoate	h2o[c] + nonacoa[c] -> coa[c] + h[c] + nona[c]	PP_4762	PP_4762		Fatty Acid Metabolism	0	0	1000	0
FACOAL100i	fatty acid CoA ligase decanoate	atp[c] + coa[c] + dca[c] -> amp[c] + dcacoa[c] + ppi[c]	( PP_4549 or PP_4550 )	PP_4549 PP_4550		Fatty Acid Metabolism	0	0	1000	0
FACOAL100t2pp	fatty acid CoA ligase decanoate transport via vectoral Co A coupling	atp[c] + coa[c] + dca[p] + h[p] -> amp[c] + dcacoa[c] + h[c] + ppi[c]	( ( PP_4549 or PP_4550 ) or PP_2213 )	PP_2213 PP_4549 PP_4550		Fatty Acid Metabolism	0	0	1000	0
FACOAL120i	fatty acid CoA ligase dodecanoate	atp[c] + coa[c] + ddca[c] -> amp[c] + ddcacoa[c] + ppi[c]	( PP_4549 or PP_4550 )	PP_4549 PP_4550		Fatty Acid Metabolism	0	0	1000	0
FACOAL120t2pp	fatty acid CoA ligase dodecanoate transport via vectoral Co A coupling	atp[c] + coa[c] + ddca[p] + h[p] -> amp[c] + ddcacoa[c] + h[c] + ppi[c]	( ( PP_4549 or PP_4550 ) or PP_2213 )	PP_2213 PP_4549 PP_4550		Fatty Acid Metabolism	0	0	1000	0
FACOAL140i	fatty acid CoA ligase tetradecanoate	atp[c] + coa[c] + ttdca[c] -> amp[c] + ppi[c] + tdcoa[c]	( PP_4549 or PP_4550 )	PP_4549 PP_4550		Fatty Acid Metabolism	0	0	1000	0
FACOAL140t2pp	fatty acid CoA ligase tetradecanoate transport via vectoral Co A coupling	atp[c] + coa[c] + h[p] + ttdca[p] -> amp[c] + h[c] + ppi[c] + tdcoa[c]	( ( PP_4549 or PP_4550 ) or PP_2213 )	PP_2213 PP_4549 PP_4550		Fatty Acid Metabolism	0	0	1000	0
FACOAL141i	fatty acid CoA ligase tetradecenoate	atp[c] + coa[c] + ttdcea[c] -> amp[c] + ppi[c] + tdecoa[c]	( PP_4549 or PP_4550 )	PP_4549 PP_4550		Fatty Acid Metabolism	0	0	1000	0
FACOAL141t2pp	fatty acid CoA ligase tetradecenoate transport via vectoral Co A coupling	atp[c] + coa[c] + h[p] + ttdcea[p] -> amp[c] + h[c] + ppi[c] + tdecoa[c]	( ( PP_4549 or PP_4550 ) or PP_2213 )	PP_2213 PP_4549 PP_4550		Fatty Acid Metabolism	0	0	1000	0
FACOAL160i	C160 fatty acid activation	atp[c] + coa[c] + hdca[c] -> amp[c] + pmtcoa[c] + ppi[c]	( PP_4549 or PP_4550 )	PP_4549 PP_4550		Fatty Acid Metabolism	0	0	1000	0
FACOAL160t2pp	fatty acid CoA ligase hexadecanoate transport via vectoral Co A coupling	atp[c] + coa[c] + h[p] + hdca[p] -> amp[c] + h[c] + pmtcoa[c] + ppi[c]	( ( PP_4549 or PP_4550 ) or PP_2213 )	PP_2213 PP_4549 PP_4550		Fatty Acid Metabolism	0	0	1000	0
FACOAL161i	fatty acid CoA ligase hexadecenoate	atp[c] + coa[c] + hdcea[c] -> amp[c] + hdcoa[c] + ppi[c]	( PP_4549 or PP_4550 )	PP_4549 PP_4550		Fatty Acid Metabolism	0	0	1000	0
FACOAL161t2pp	fatty acid CoA ligase hexadecenoate transport via vectoral Co A coupling	atp[c] + coa[c] + h[p] + hdcea[p] -> amp[c] + h[c] + hdcoa[c] + ppi[c]	( ( PP_4549 or PP_4550 ) or PP_2213 )	PP_2213 PP_4549 PP_4550		Fatty Acid Metabolism	0	0	1000	0
FACOAL180i	C180 fatty acid activation	atp[c] + coa[c] + ocdca[c] -> amp[c] + ppi[c] + stcoa[c]	( PP_4549 or PP_4550 )	PP_4549 PP_4550		Fatty Acid Metabolism	0	0	1000	0
FACOAL180t2pp	fatty acid CoA ligase octadecanoate transport via vectoral Co A coupling	atp[c] + coa[c] + h[p] + ocdca[p] -> amp[c] + h[c] + ppi[c] + stcoa[c]	( ( PP_4549 or PP_4550 ) or PP_2213 )	PP_2213 PP_4549 PP_4550		Fatty Acid Metabolism	0	0	1000	0
FACOAL1812i	fatty acid CoA ligase	atp[c] + coa[c] + vacc[c] -> amp[c] + ppi[c] + vacccoa[c]	( PP_4549 or PP_4550 )	PP_4549 PP_4550		Fatty Acid Metabolism	0	0	1000	0
FACOAL181d11tpp	fatty acid CoA ligase octadecenoate transport via vectoral Co A coupling	atp[c] + coa[c] + h[p] + vacc[p] -> amp[c] + h[c] + ppi[c] + vacccoa[c]	( ( PP_4549 or PP_4550 ) or PP_2213 )	PP_2213 PP_4549 PP_4550		Fatty Acid Metabolism	0	0	1000	0
FACOAL181d6t2pp	fatty acid CoA ligase petroselenic acid transport via vectoral Co A coupling	atp[c] + coa[c] + h[p] + ptsla[p] -> amp[c] + h[c] + ppi[c] + ptslacoa[c]	( ( PP_4549 or PP_4550 ) or PP_2213 )	PP_2213 PP_4549 PP_4550		Fatty Acid Metabolism	0	0	1000	0
FACOAL181i	C181 fatty acid activation	atp[c] + coa[c] + ocdcea[c] -> amp[c] + odecoa[c] + ppi[c]	( PP_4549 or PP_4550 )	PP_4549 PP_4550		Fatty Acid Metabolism	0	0	1000	0
FACOAL181t2pp	fatty acid CoA ligase octadecenoate transport via vectoral Co A coupling	atp[c] + coa[c] + h[p] + ocdcea[p] -> amp[c] + h[c] + odecoa[c] + ppi[c]	( ( PP_4549 or PP_4550 ) or PP_2213 )	PP_2213 PP_4549 PP_4550		Fatty Acid Metabolism	0	0	1000	0
FACOAL1821i	fatty acid CoA ligase	atp[c] + coa[c] + lnlc[c] -> amp[c] + lnlccoa[c] + ppi[c]	( PP_4549 or PP_4550 )	PP_4549 PP_4550		Fatty Acid Metabolism	0	0	1000	0
FACOAL182t2pp	fatty acid CoA ligase linoleic acid transport via vectoral Co A coupling	atp[c] + coa[c] + h[p] + lnlc[p] -> amp[c] + h[c] + lnlccoa[c] + ppi[c]	( ( PP_4549 or PP_4550 ) or PP_2213 )	PP_2213 PP_4549 PP_4550		Fatty Acid Metabolism	0	0	1000	0
FACOAL50i	fatty acid CoA ligase pentanoate	atp[c] + coa[c] + pta[c] -> amp[c] + ppi[c] + ptcoa[c]	( PP_4549 or PP_4550 )	PP_4549 PP_4550		Fatty Acid Metabolism	0	0	1000	0
FACOAL50t2pp	fatty acid CoA ligase pentanoate valerate transport via vectoral Co A coupling	atp[c] + coa[c] + h[p] + pta[p] -> amp[c] + h[c] + ppi[c] + ptcoa[c]	( PP_2213 or ( PP_4549 or PP_4550 ) )	PP_2213 PP_4549 PP_4550		Fatty Acid Metabolism	0	0	1000	0
FACOAL60i	fatty acid CoA ligase hexanoate	atp[c] + coa[c] + hxa[c] -> amp[c] + hxcoa[c] + ppi[c]	( PP_4549 or PP_4550 )	PP_4549 PP_4550		Fatty Acid Metabolism	0	0	1000	0
FACOAL60t2pp	fatty acid CoA ligase hexanoate transport via vectoral Co A coupling	atp[c] + coa[c] + h[p] + hxa[p] -> amp[c] + h[c] + hxcoa[c] + ppi[c]	( ( PP_4549 or PP_4550 ) or PP_2213 )	PP_2213 PP_4549 PP_4550		Fatty Acid Metabolism	0	0	1000	0
FACOAL70i	fatty acid CoA ligase heptanoate	atp[c] + coa[c] + hpa[c] -> amp[c] + hpcoa[c] + ppi[c]	( PP_4549 or PP_4550 )	PP_4549 PP_4550		Fatty Acid Metabolism	0	0	1000	0
FACOAL70t2pp	fatty acid CoA ligase heptanoate transport via vectoral Co A coupling	atp[c] + coa[c] + h[p] + hpa[p] -> amp[c] + h[c] + hpcoa[c] + ppi[c]	( PP_2213 or ( PP_4549 or PP_4550 ) )	PP_2213 PP_4549 PP_4550		Fatty Acid Metabolism	0	0	1000	0
FACOAL80i	fatty acid CoA ligase octanoate	atp[c] + coa[c] + octa[c] -> amp[c] + occoa[c] + ppi[c]	( PP_4549 or PP_4550 )	PP_4549 PP_4550		Fatty Acid Metabolism	0	0	1000	0
FACOAL80t2pp	fatty acid CoA ligase octanoate transport via vectoral Co A coupling	atp[c] + coa[c] + h[p] + octa[p] -> amp[c] + h[c] + occoa[c] + ppi[c]	( ( PP_4549 or PP_4550 ) or PP_2213 )	PP_2213 PP_4549 PP_4550		Fatty Acid Metabolism	0	0	1000	0
FACOAL90i	fatty acid CoA ligase nonanoic acid	atp[c] + coa[c] + nona[c] -> amp[c] + nonacoa[c] + ppi[c]	( PP_4549 or PP_4550 )	PP_4549 PP_4550		Fatty Acid Metabolism	0	0	1000	0
FACOAL90t2pp	fatty acid CoA ligase nonanoic acid transport via vectoral Co A coupling	atp[c] + coa[c] + h[p] + nona[p] -> amp[c] + h[c] + nonacoa[c] + ppi[c]	( PP_2213 or ( PP_4549 or PP_4550 ) )	PP_2213 PP_4549 PP_4550		Fatty Acid Metabolism	0	0	1000	0
FACOALP100t2pp	fatty acid CoA ligase Phenyl decanoate transport via vectoral Co A coupling	atp[c] + coa[c] + h[p] + phedca[p] -> amp[c] + h[c] + pdcacoa[c] + ppi[c]	( ( PP_4549 or PP_4550 ) or PP_2213 )	PP_2213 PP_4549 PP_4550		Fatty Acid Metabolism	0	0	1000	0
FACOALP50t2pp	fatty acid CoA ligase Phenyl pentanoate transport via vectoral Co A coupling	atp[c] + coa[c] + h[p] + phept[p] -> amp[c] + h[c] + ppi[c] + pptcoa[c]	( ( PP_4549 or PP_4550 ) or PP_2213 )	PP_2213 PP_4549 PP_4550		Fatty Acid Metabolism	0	0	1000	0
FACOALP60t2pp	fatty acid CoA ligase Phenyl hexanoate transport via vectoral Co A coupling	atp[c] + coa[c] + h[p] + phehxa[p] -> amp[c] + h[c] + phxacoa[c] + ppi[c]	( ( PP_4549 or PP_4550 ) or PP_2213 )	PP_2213 PP_4549 PP_4550		Fatty Acid Metabolism	0	0	1000	0
FACOALP70t2pp	fatty acid CoA ligase Phenyl heptanoate transport via vectoral Co A coupling	atp[c] + coa[c] + h[p] + phehpa[p] -> amp[c] + h[c] + phpcoa[c] + ppi[c]	( ( PP_4549 or PP_4550 ) or PP_2213 )	PP_2213 PP_4549 PP_4550		Fatty Acid Metabolism	0	0	1000	0
FACOALP80t2pp	fatty acid CoA ligase Phenyl octanoate transport via vectoral Co A coupling	atp[c] + coa[c] + h[p] + pheocta[p] -> amp[c] + h[c] + poctacoa[c] + ppi[c]	( ( PP_4549 or PP_4550 ) or PP_2213 )	PP_2213 PP_4549 PP_4550		Fatty Acid Metabolism	0	0	1000	0
FACOALP90t2pp	fatty acid CoA ligase Phenyl nonanoate transport via vectoral Co A coupling	atp[c] + coa[c] + h[p] + phenona[p] -> amp[c] + h[c] + pnonacoa[c] + ppi[c]	( ( PP_4549 or PP_4550 ) or PP_2213 )	PP_2213 PP_4549 PP_4550		Fatty Acid Metabolism	0	0	1000	0
FACOALT60t2pp	fatty acid CoA ligase 6 acetylthiohexanoate transport via vectoral Co A coupling	6atha[p] + atp[c] + coa[c] + h[p] -> 6athcoa[c] + amp[c] + h[c] + ppi[c]	( ( PP_4549 or PP_4550 ) or PP_2213 )	PP_2213 PP_4549 PP_4550		Fatty Acid Metabolism	0	0	1000	0
FALDH2	formaldehyde dehydrogenase	hmgth[c] + nad[c] <=> Sfglutth[c] + h[c] + nadh[c]	PP_1616	PP_1616		Formaldehyde Metabolism	1	-1000	1000	0
FALDM	formaldehyde dismutase	2 fald[c] + h2o[c] <=> for[c] + h[c] + meoh[c]	PP_0328	PP_0328		Formaldehyde Metabolism	1	-1000	1000	0
FALDep	Formaldehyde extrusion pump	fald[c] + h[p] -> fald[e] + h[c]	( PP_3425 and PP_3426 and PP_3427 )	PP_3425 PP_3426 PP_3427		Transport solvent extrusion	0	0	1000	0
FALDtex	formaldehyde transport via diffusion extracellular to periplasm	fald[e] <=> fald[p]				Transport Outer Membrane	1	-1000	1000	0
FALDtpp	formaldehyde transport via diffusion periplasm	fald[p] <=> fald[c]				Transport Inner Membrane	1	-1000	1000	0
FALDtpp2	formaldehyde extrusion pp	fald[c] + h[p] -> fald[p] + h[c]	( PP_3658 or PP_2647 )	PP_2647 PP_3658		Transport solvent extrusion	0	0	1000	0
FALGTHLs	formaldehyde glutathione ligase spontaneous	fald[c] + gthrd[c] <=> hmgth[c]	PP_s0001	PP_s0001		Formaldehyde Metabolism	1	-1000	1000	0
FBA	fructose bisphosphate aldolase	fdp[c] <=> dhap[c] + g3p[c]	PP_4960	PP_4960		Glycolysis	1	-1000	1000	0
FBACS	ferribactin synthase P putida specific	24dab[c] + 3hasp_L[c] + asp_L[c] + gly[c] + n5horn[c] + orn[c] + ser_L[c] -> fbac_kt[c] + 6 h2o[c]	( PP_4219 and PP_4243 and PP_4221 and PP_4220 )	PP_4219 PP_4220 PP_4221 PP_4243		Iron uptake and metabolism	0	0	1000	0
FBACabcpp	Ferribactin ABC system cytoplasm to periplasm	atp[c] + fbac_kt[c] + h2o[c] -> adp[c] + fbac_kt[p] + h[c] + pi[c]	PP_4216	PP_4216		Transport Inner Membrane	0	0	1000	0
FBP	fructose bisphosphatase	fdp[c] + h2o[c] -> f6p[c] + pi[c]	PP_5040	PP_5040		Glycolysis	0	0	1000	0
FCLT	Ferrochelatase	fe2[c] + ppp9[c] -> 2 h[c] + pheme[c]	PP_0744	PP_0744		Cofactor and Prosthetic Group Biosynthesis Porphyrin and Chlorophyll Metabolism	0	0	1000	0
FCOAHA	enoyl coa hydratasealdolase	ferulcoa[c] + h2o[c] -> accoa[c] + vanln[c]	PP_3358	PP_3358		Aromatic Compounds Degradation B Ketoadipate pathway	0	0	1000	0
FDH	formate dehydrogenase	for[c] + nad[c] -> co2[c] + nadh[c]	( ( PP_2183 and PP_2184 and PP_2185 and PP_2186 ) or ( PP_0489 and PP_0490 and PP_0491 and PP_0492 ) )	PP_0489 PP_0490 PP_0491 PP_0492 PP_2183 PP_2184 PP_2185 PP_2186		Formaldehyde Metabolism	0	0	1000	0
FDMO	FMNH2 dependent monooxygenase	fmnh2[c] + isetac[c] + o2[c] -> fmn[c] + gcald[c] + h2o[c] + h[c] + so3[c]	PP_0238	PP_0238		Sulfur Metabolism	0	0	1000	0
FDMO2	FMNH2 dependent monooxygenase methanesulfonate	fmnh2[c] + mso3[c] + o2[c] -> fald[c] + fmn[c] + h2o[c] + h[c] + so3[c]	PP_0238	PP_0238		Sulfur Metabolism	0	0	1000	0
FDMO3	FMNH2 dependent monooxygenase ethanesulfonate	ethso3[c] + fmnh2[c] + o2[c] -> acald[c] + fmn[c] + h2o[c] + h[c] + so3[c]	PP_0238	PP_0238		Sulfur Metabolism	0	0	1000	0
FDMO4	FMNH2 dependent monooxygenase butanesulfonate	butso3[c] + fmnh2[c] + o2[c] -> btal[c] + fmn[c] + h2o[c] + h[c] + so3[c]	PP_0238	PP_0238		Sulfur Metabolism	0	0	1000	0
FDMO5	FMNH2 dependent monooxygenase pentanesulfonate	fmnh2[c] + o2[c] + pentso3[c] -> fmn[c] + h2o[c] + h[c] + ptal[c] + so3[c]	PP_0238	PP_0238		Sulfur Metabolism	0	0	1000	0
FDMO6	FMNH2 dependent monooxygenase sulfoacetate	fmnh2[c] + o2[c] + sulfac[c] -> fmn[c] + glx[c] + h2o[c] + h[c] + so3[c]	PP_0238	PP_0238		Sulfur Metabolism	0	0	1000	0
FDMO7	FMNH2 dependent dimethylsulfone monooxygenase	dmso2[c] + 2 fmnh2[c] + 2 o2[c] -> fald[c] + 2 fmn[c] + 2 h2o[c] + h[c] + mso3[c]	PP_2765	PP_2765		Sulfur Metabolism	0	0	1000	0
FDMOtau	FMNH2 dependent monooxygenase	fmnh2[c] + o2[c] + taur[c] -> aacald[c] + fmn[c] + h2o[c] + h[c] + so3[c]	PP_0238	PP_0238		Sulfur Metabolism	0	0	1000	0
FE2t3pp	iron Fe2 transport out via proton antiport periplasm	fe2[c] + h[p] -> fe2[p] + h[c]	PP_4774	PP_4774		Heavy Metal Tolerance	0	0	1000	0
FE2tex	iron II transport via diffusion extracellular to periplasm	fe2[e] <=> fe2[p]				Iron uptake and metabolism	1	-1000	1000	0
FE3DCIT2abcpp	iron transport from ferric dicitrate via ABC system periplasm	atp[c] + fe3dcit[p] + h2o[c] -> adp[c] + fe3dcit[c] + h[c] + pi[c]	( ( ( PP_2593 or PP_2594 ) and PP_2592 and PP_2591 ) or ( PP_2417 and PP_2416 and PP_2418 ) )	PP_2416 PP_2417 PP_2418 PP_2591 PP_2592 PP_2593 PP_2594		Iron uptake and metabolism	0	0	1000	0
FE3DCITCH	Ferric dicitrate chelation	2 cit[c] + fe3[c] <=> fe3dcit[c]	PP_s0001	PP_s0001		Iron uptake and metabolism	1	-1000	1000	0
FE3DCITR	Ferric dicitrate reductase frxr 42	fdxr_42[c] + 2 fe3dcit[c] -> 4 cit[c] + fdxo_42[c] + 2 fe2[c]	PP_1638	PP_1638		Iron uptake and metabolism	0	0	1000	0
FE3DCITR2	Ferric dicitrate reductase frxr 22	fdxr_22[c] + fe3dcit[c] -> 2 cit[c] + fdxo_22[c] + fe2[c]	( PP_0847 and PP_4646 )	PP_0847 PP_4646		Iron uptake and metabolism	0	0	1000	0
FE3DCITR3	Ferric dicitrate reductase fmn	2 fe3dcit[c] + fmnh2[c] -> 4 cit[c] + 2 fe2[c] + fmn[c] + 2 h[c]	( PP_1638 or PP_4646 )	PP_1638 PP_4646		Iron uptake and metabolism	0	0	1000	0
FE3DCITR4	Ferric dicitrate reductase flxr	fe3dcit[c] + flxr[c] -> 2 cit[c] + fe2[c] + flxso[c]	( PP_1638 and PP_4628 )	PP_1638 PP_4628		Iron uptake and metabolism	0	0	1000	0
FE3DCITabcpp	iron transport from ferric dicitrate via ABC system periplasm	atp[c] + fe3dcit[p] + h2o[c] -> adp[c] + 2 cit[c] + fe3[c] + h[c] + pi[c]	( ( ( PP_2593 or PP_2594 ) and PP_2592 and PP_2591 ) or ( PP_2417 and PP_2416 and PP_2418 ) )	PP_2416 PP_2417 PP_2418 PP_2591 PP_2592 PP_2593 PP_2594		Iron uptake and metabolism	0	0	1000	0
FE3DCITtonex	ferric dicitrate transport via ton system extracellular	fe3dcit[e] + h[p] -> fe3dcit[p] + h[c]	( ( PP_4613 and ( PP_5306 and PP_5307 and PP_5308 ) ) or ( PP_0867 and ( PP_5306 and PP_5307 and PP_5308 ) ) )	PP_0867 PP_4613 PP_5306 PP_5307 PP_5308		Transport Outer Membrane	0	0	1000	0
FE3PYOVD2tonex	Ferrypioverdine Pputida specific Ton dependent transport	fe3pyovd_kt[e] + h[p] -> fe3pyovd_kt[p] + h[c]	( ( PP_0669 and ( PP_5306 and PP_5307 and PP_5308 ) ) or ( PP_4217 and ( PP_5306 and PP_5307 and PP_5308 ) ) or ( PP_0535 and ( PP_5306 and PP_5307 and PP_5308 ) ) )	PP_0535 PP_0669 PP_4217 PP_5306 PP_5307 PP_5308		Iron uptake and metabolism	0	0	1000	0
FE3PYOVDDR	Ferrypyoverdine dissociation reduction	fe3pyovd[p] <=> fe2[p] + pyovd[p]				Iron uptake and metabolism	1	-1000	1000	0
FE3PYOVDDR2	Ferrypyoverdine dissociation reduction Pputida specific	2 fe3pyovd_kt[p] + pqqh2[p] <=> 2 fe2[p] + 2 h[p] + pqq[p] + 2 pyovd_kt[p]				Iron uptake and metabolism	1	-1000	1000	0
FE3PYOVDL	Ferripyoverdine complex formation	fe3[e] + pyovd[e] <=> fe3pyovd[e]	PP_s0001	PP_s0001		Iron uptake and metabolism	1	-1000	1000	0
FE3PYOVDL2	Ferripyoverdine complex formation P putida KT2440 specific	fe3[e] + pyovd_kt[e] <=> fe3pyovd_kt[e]	PP_s0001	PP_s0001		Iron uptake and metabolism	1	-1000	1000	0
FE3PYOVDtonex	Ferrypioverdine no specific Ton dependent transport	fe3pyovd[e] + h[p] -> fe3pyovd[p] + h[c]	( ( PP_0669 and ( PP_5306 and PP_5307 and PP_5308 ) ) or ( PP_4217 and ( PP_5306 and PP_5307 and PP_5308 ) ) or ( PP_0535 and ( PP_5306 and PP_5307 and PP_5308 ) ) )	PP_0535 PP_0669 PP_4217 PP_5306 PP_5307 PP_5308		Iron uptake and metabolism	0	0	1000	0
FE3abcpp	iron III transport via ABC system periplasm to cytoplasm	atp[c] + fe3[p] + h2o[c] -> adp[c] + fe3[c] + h[c] + pi[c]	( ( PP_4881 and PP_4882 and PP_1078 ) or ( PP_5196 and PP_5195 and PP_1078 ) )	PP_1078 PP_4881 PP_4882 PP_5195 PP_5196		Iron uptake and metabolism	0	0	1000	0
FECRMR1	Ferrichrome reductase	fadh2[c] + 2 fecrm[c] -> fad[c] + 2 fe2[c] + 2 fecrm_un[c] + 2 h[c]				Iron uptake and metabolism	0	0	1000	0
FECRMR2	Ferrichrome reductase	2 fecrm[c] + fmnh2[c] -> 2 fe2[c] + 2 fecrm_un[c] + fmn[c] + 2 h[c]				Iron uptake and metabolism	0	0	1000	0
FECRMUtex	ferrichrome minus Fe secretion to extracellular	fecrm_un[p] + h[p] -> fecrm_un[e] + h[c]				Iron uptake and metabolism	0	0	1000	0
FECRMUtpp	ferrichrome minus Fe secretion to periplasm	fecrm_un[c] + h[p] -> fecrm_un[p] + h[c]				Iron uptake and metabolism	0	0	1000	0
FECRMabcpp	ferrichrome transport via ABC system periplasm	atp[c] + fecrm[p] + h2o[c] -> adp[c] + fecrm[c] + h[c] + pi[c]	( ( PP_2417 and PP_2416 and PP_2418 ) or ( ( PP_2593 or PP_2594 ) and PP_2592 and PP_2591 ) )	PP_2416 PP_2417 PP_2418 PP_2591 PP_2592 PP_2593 PP_2594		Iron uptake and metabolism	0	0	1000	0
FECRMexs	ferrichrome Fe III loading reaction spontaneous	fe3[e] + fecrm_un[e] -> fecrm[e]	PP_s0001	PP_s0001		Iron uptake and metabolism	0	0	1000	0
FECRMtonex	ferrichrome transport via ton system extracellular	fecrm[e] + h[p] -> fecrm[p] + h[c]	( ( PP_0350 and ( PP_5306 and PP_5307 and PP_5308 ) ) or ( PP_4755 and ( PP_5306 and PP_5307 and PP_5308 ) ) )	PP_0350 PP_4755 PP_5306 PP_5307 PP_5308		Iron uptake and metabolism	0	0	1000	0
FEENTERR1	Fe enterobactin reduction Fe III unloading	fadh2[c] + 2 feenter[c] -> 2 enter[c] + fad[c] + 2 fe2[c] + 2 h[c]				Iron uptake and metabolism	0	0	1000	0
FEENTERR2	Fe enterobactin reduction Fe III unloading	2 feenter[c] + fmnh2[c] -> 2 enter[c] + 2 fe2[c] + fmn[c] + 2 h[c]				Iron uptake and metabolism	0	0	1000	0
FEENTERabcpp	Fe enterobactin transport via ABC system periplasm	atp[c] + feenter[p] + h2o[c] -> adp[c] + feenter[c] + h[c] + pi[c]				Iron uptake and metabolism	0	0	1000	0
FEENTERexs	enterobactin Fe III binding spontaneous	enter[e] + fe3[e] -> feenter[e]	PP_s0001	PP_s0001		Iron uptake and metabolism	0	0	1000	0
FEENTERtex	enterochelin transport secretion periplasm	enter[p] + h[p] -> enter[e] + h[c]				Iron uptake and metabolism	0	0	1000	0
FEENTERtonex	Fe enterobactin transport via ton system extracellular	feenter[e] + h[p] -> feenter[p] + h[c]	( PP_2242 and ( PP_5306 and PP_5307 and PP_5308 ) )	PP_2242 PP_5306 PP_5307 PP_5308		Iron uptake and metabolism	0	0	1000	0
FEENTERtpp	enterochelin transport secretion	enter[c] + h[p] -> enter[p] + h[c]				Iron uptake and metabolism	0	0	1000	0
FEOXAMR1	ferroxamine reductase	fadh2[c] + 2 feoxam[c] -> fad[c] + 2 fe2[c] + 2 feoxam_un[c] + 2 h[c]				Iron uptake and metabolism	0	0	1000	0
FEOXAMR2	ferroxamine reductase	2 feoxam[c] + fmnh2[c] -> 2 fe2[c] + 2 feoxam_un[c] + fmn[c] + 2 h[c]				Iron uptake and metabolism	0	0	1000	0
FEOXAMUtex	ferroxamine minus Fe3 secretion to extracellular	feoxam_un[p] + h[p] -> feoxam_un[e] + h[c]				Iron uptake and metabolism	0	0	1000	0
FEOXAMUtpp	ferroxamine minus Fe3 secretion to periplasm	feoxam_un[c] + h[p] -> feoxam_un[p] + h[c]				Iron uptake and metabolism	0	0	1000	0
FEOXAMabcpp	ferroxamine transport via ABC system periplasm	atp[c] + feoxam[p] + h2o[c] -> adp[c] + feoxam[c] + h[c] + pi[c]	( ( PP_2417 and PP_2416 and PP_2418 ) or ( ( PP_2593 or PP_2594 ) and PP_2592 and PP_2591 ) )	PP_2416 PP_2417 PP_2418 PP_2591 PP_2592 PP_2593 PP_2594		Iron uptake and metabolism	0	0	1000	0
FEOXAMexs	ferroxamine Fe3 loading reaction spontaneous	fe3[e] + feoxam_un[e] -> feoxam[e]	PP_s0001	PP_s0001		Iron uptake and metabolism	0	0	1000	0
FEOXAMtonex	ferroxamine transport via ton system extracellular	feoxam[e] + h[p] -> feoxam[p] + h[c]	( PP_0160 and ( PP_5306 and PP_5307 and PP_5308 ) )	PP_0160 PP_5306 PP_5307 PP_5308		Iron uptake and metabolism	0	0	1000	0
FEROpp	ferroxidase	4 fe2[p] + 4 h[p] + o2[p] -> 4 fe3[p] + 2 h2o[p]	( PP_5380 or PP_2205 )	PP_2205 PP_5380		Iron uptake and metabolism	0	0	1000	0
FERULCOAS	feruloyl coenzyme A synthetase AMP forming	atp[c] + coa[c] + fer[c] -> amp[c] + ferulcoa[c] + ppi[c]	PP_3356	PP_3356		Aromatic Compounds Degradation B Ketoadipate pathway	0	0	1000	0
FERtex	ferulate transport via diffusion extracellular to periplasm	fer[e] <=> fer[p]				Transport Outer Membrane	1	-1000	1000	0
FERtpp	ferulate transport via diffusion periplasm	fer[p] <=> fer[c]				Transport Inner Membrane	1	-1000	1000	0
FLDR2	flavodoxin reductase NADPH	2 flxso[c] + nadph[c] -> 2 flxr[c] + h[c] + nadp[c]	( PP_1638 and PP_4628 )	PP_1638 PP_4628		Iron uptake and metabolism	0	0	1000	0
FMETTRS	Methionyl tRNA formyltransferase	10fthf[c] + mettrna[c] -> fmettrna[c] + h[c] + thf[c]	PP_0067	PP_0067		tRNA Charging	0	0	1000	0
FMNAT	FMN adenylyltransferase	atp[c] + fmn[c] + h[c] -> fad[c] + ppi[c]	PP_0602	PP_0602		Cofactor and Prosthetic Group Biosynthesis Riboflavin Metabolism	0	0	1000	0
FMNR2r	FMN reductase	fmn[c] + h[c] + nadph[c] <=> fmnh2[c] + nadp[c]	PP_1638	PP_1638		Iron uptake and metabolism	1	-1000	1000	0
FMNRx	FMN reductase	fmn[c] + h[c] + nadh[c] -> fmnh2[c] + nad[c]	( PP_4646 or PP_2764 )	PP_2764 PP_4646		Iron uptake and metabolism	0	0	1000	0
FMNRx2	FMN reductase	fmn[c] + h[c] + nadph[c] -> fmnh2[c] + nadp[c]	( PP_0236 or PP_1638 or PP_4646 )	PP_0236 PP_1638 PP_4646		Iron uptake and metabolism	0	0	1000	0
FOLD3	dihydropteroate synthase	2ahhmd[c] + 4abz[c] -> dhpt[c] + ppi[c]	PP_4717	PP_4717		Cofactor and Prosthetic Group Biosynthesis Folate Biosynthesis	0	0	1000	0
FORGLUIH2	N formimino L glutamate inimohydrolase	forglu[c] + h2o[c] + h[c] -> Nforglut[c] + nh4[c]	PP_5036	PP_5036		Histidine Metabolism	0	0	1000	0
FORt2pp	formate transport via proton symport uptake only periplasm	for[p] + h[p] -> for[c] + h[c]	PP_1156	PP_1156		Transport Inner Membrane	0	0	1000	0
FORtex	formate transport via diffusion extracellular to periplasm	for[e] <=> for[p]				Transport Outer Membrane	1	-1000	1000	0
FRDO4r	ferredoxin oxidoreductase	2 fdxr_22[c] + h[c] + nadp[c] <=> 2 fdxo_22[c] + nadph[c]	( PP_0847 and PP_4646 )	PP_0847 PP_4646		Iron uptake and metabolism	1	-1000	1000	0
FRDO5r	ferredoxin oxidoreductase	fdxr_42[c] + h[c] + nadp[c] <=> fdxo_42[c] + nadph[c]	( ( PP_1625 and PP_1638 ) or ( PP_1625 and PP_4646 ) )	PP_1625 PP_1638 PP_4646		Iron uptake and metabolism	1	-1000	1000	0
FRDO6r	ferredoxin oxidoreductase	fdxr_42[c] + h[c] + nad[c] <=> fdxo_42[c] + nadh[c]	( PP_1625 and PP_4646 )	PP_1625 PP_4646		Iron uptake and metabolism	1	-1000	1000	0
FRDO7r	ferredoxin oxidoreductase	2 fdxr_22[c] + h[c] + nad[c] <=> 2 fdxo_22[c] + nadh[c]	( PP_0847 and PP_4646 )	PP_0847 PP_4646		Iron uptake and metabolism	1	-1000	1000	0
FRUK	fructose 1 phosphate kinase	atp[c] + f1p[c] -> adp[c] + fdp[c] + h[c]	PP_0794	PP_0794		Alternate Carbon Fructose Metabolism	0	0	1000	0
FRUptspp	D fructose transport via PEPPyr PTS periplasm	fru[p] + pep[c] -> f1p[c] + pyr[c]	( PP_0795 and PP_0793 )	PP_0793 PP_0795		Alternate Carbon Fructose Metabolism	0	0	1000	0
FRUtex	D fructose transport via diffusion extracellular to periplasm	fru[e] <=> fru[p]	( PP_1019 or PP_1445 or PP_3570 )	PP_1019 PP_1445 PP_3570		Transport Outer Membrane	1	-1000	1000	0
FTHFCL	5 formethyltetrahydrofolate cyclo ligase	5fthf[c] + atp[c] -> adp[c] + methf[c] + pi[c]	PP_5203	PP_5203		Cofactor and Prosthetic Group Biosynthesis One Carbon pool by folate	0	0	1000	0
FTHFD	formyltetrahydrofolate deformylase	10fthf[c] + h2o[c] -> for[c] + h[c] + thf[c]	( PP_0327 or PP_1367 or PP_1943 )	PP_0327 PP_1367 PP_1943		Cofactor and Prosthetic Group Biosynthesis One Carbon pool by folate	0	0	1000	0
FUM	fumarase	fum[c] + h2o[c] <=> mal_L[c]	( PP_0944 or PP_1755 or PP_0897 )	PP_0897 PP_0944 PP_1755		TCA Cycle	1	-1000	1000	0
FUMAC	fumarylacetoacetase	4fumacac[c] + h2o[c] -> acac[c] + fum[c] + h[c]	PP_4620	PP_4620		Aromatic Compounds Degradation Homogentisate pathway	0	0	1000	0
FUMt2_2pp	Fumarate transport via proton symport 2 H periplasm	fum[p] + 2 h[p] -> fum[c] + 2 h[c]	PP_1188	PP_1188		Transport Inner Membrane	0	0	1000	0
FUMtex	Fumarate transport via diffusion extracellular to periplasm	fum[e] <=> fum[p]				Transport Outer Membrane	1	-1000	1000	0
G1PACT	glucosamine 1 phosphate N acetyltransferase	accoa[c] + gam1p[c] -> acgam1p[c] + coa[c] + h[c]	PP_5411	PP_5411		Cell Envelope Biosynthesis O antigen Biosynthesis	0	0	1000	0
G1PTT	glucose 1 phosphate thymidylyltransferase	dttp[c] + g1p[c] + h[c] -> dtdpglu[c] + ppi[c]	PP_1783	PP_1783		Alginate biosynthesis	0	0	1000	0
G1SAT	glutamate 1 semialdehyde aminotransferase	glu1sa[c] <=> 5aop[c]	PP_4784	PP_4784		Cofactor and Prosthetic Group Biosynthesis Porphyrin and Chlorophyll Metabolism	1	-1000	1000	0
G2PP	glycerol 2 phosphate phosphatase	glyc2p[c] + h2o[c] -> glyc[c] + pi[c]	PP_0838	PP_0838		Alternate Carbon	0	0	1000	0
G3PAT120	glycerol 3 phosphate acyltransferase C120	ddcaACP[c] + glyc3p[c] -> 1ddecg3p[c] + ACP[c]	PP_1520	PP_1520		Glycerophospholipid Metabolism	0	0	1000	0
G3PAT140	glycerol 3 phosphate acyltransferase C140	glyc3p[c] + myrsACP[c] -> 1tdecg3p[c] + ACP[c]	PP_1520	PP_1520		Glycerophospholipid Metabolism	0	0	1000	0
G3PAT141	glycerol 3 phosphate acyltransferase C141	glyc3p[c] + tdeACP[c] -> 1tdec7eg3p[c] + ACP[c]	PP_1520	PP_1520		Glycerophospholipid Metabolism	0	0	1000	0
G3PAT160	glycerol 3 phosphate acyltransferase C160	glyc3p[c] + palmACP[c] -> 1hdecg3p[c] + ACP[c]	PP_1520	PP_1520		Glycerophospholipid Metabolism	0	0	1000	0
G3PAT161	glycerol 3 phosphate acyltransferase C161	glyc3p[c] + hdeACP[c] -> 1hdec9eg3p[c] + ACP[c]	PP_1520	PP_1520		Glycerophospholipid Metabolism	0	0	1000	0
G3PAT180	glycerol 3 phosphate acyltransferase C180	glyc3p[c] + ocdcaACP[c] -> 1odecg3p[c] + ACP[c]	PP_1520	PP_1520		Glycerophospholipid Metabolism	0	0	1000	0
G3PAT181	glycerol 3 phosphate acyltransferase C181	glyc3p[c] + octeACP[c] -> 1odec11eg3p[c] + ACP[c]	PP_1520	PP_1520		Glycerophospholipid Metabolism	0	0	1000	0
G3PD2	glycerol 3 phosphate dehydrogenase NADP	glyc3p[c] + nadp[c] <=> dhap[c] + h[c] + nadph[c]	PP_4169	PP_4169		Glycerophospholipid Metabolism	1	-1000	1000	0
G3PD5	glycerol 3 phosphate dehydrogenase ubiquinone 8	glyc3p[c] + q8[c] -> dhap[c] + q8h2[c]	PP_1073	PP_1073		Glycerophospholipid Metabolism	0	0	1000	0
G3PEabcpp	sn glycerol 3 phosphoethanolamine transport via ABC system periplasm	atp[c] + g3pe[p] + h2o[c] -> adp[c] + g3pe[c] + h[c] + pi[c]				Transport Inner Membrane	0	0	1000	0
G3PGabcpp	sn glycerol 3 phosphoglycerol transport via ABC system periplasm	atp[c] + g3pg[p] + h2o[c] -> adp[c] + g3pg[c] + h[c] + pi[c]				Transport Inner Membrane	0	0	1000	0
G5SADs	L glutamate 5 semialdehyde dehydratase spontaneous	glu5sa[c] -> 1pyr5c[c] + h2o[c] + h[c]	PP_s0001	PP_s0001		Arginine and Proline Metabolism	0	0	1000	0
G5SD	glutamate 5 semialdehyde dehydrogenase	glu5p[c] + h[c] + nadph[c] -> glu5sa[c] + nadp[c] + pi[c]	PP_4811	PP_4811		Glutamate Metabolism	0	0	1000	0
G6PBDH	beta D Glucose 6 phosphateNADP 1 oxoreductase	g6p_B[c] + nadp[c] -> 6pgl[c] + h[c] + nadph[c]	( PP_1022 or PP_5351 or PP_4042 )	PP_1022 PP_4042 PP_5351		Glycolysis	0	0	1000	0
G6PDH2	glucose 6 phosphate dehydrogenase	g6p[c] + nadp[c] -> 6pgl[c] + h[c] + nadph[c]	( PP_1022 or PP_5351 or PP_4042 )	PP_1022 PP_4042 PP_5351		Glycolysis	0	0	1000	0
G6PI	Glucose 6 phosphate isomerase	g6p[c] <=> g6p_B[c]	( PP_1808 or PP_4701 )	PP_1808 PP_4701		Pentose Phosphate Pathway	1	-1000	1000	0
GACH	guanidinoacetase	gudac[c] + h2o[c] -> gly[c] + urea[c]				Alternate Carbon and Nitrogen source Amines and Polyamines Metabolism	0	0	1000	0
GAD2ktpp	gluconate 2 dehydrogenase periplasm	glcn[p] + q8[c] <=> 2dhglcn[p] + q8h2[c]	( PP_3382 and PP_3383 and PP_3384 )	PP_3382 PP_3383 PP_3384		Glycolysis	1	-1000	1000	0
GADOX	Gallic acid dioxygenase	ga[c] + o2[c] -> 2 h[c] + omaketo[c]	PP_2518	PP_2518		Aromatic Compounds Degradation Gallic acid Metabolism	0	0	1000	0
GALCTD	galactarate dehydratase	galct_D[c] -> 5dh4dglc[c] + h2o[c]	PP_3601	PP_3601		Alternate Carbon Ascorbate and Aldarate Metabolism	0	0	1000	0
GALCTt2rpp	D galactarte transport via proton symport reversible periplasm	galct_D[p] + h[p] <=> galct_D[c] + h[c]	( PP_3600 or PP_4758 or PP_1710 )	PP_1710 PP_3600 PP_4758		Transport Inner Membrane	1	-1000	1000	0
GALCTtex	D galactarte transport via diffusion extracellular to periplasm	galct_D[e] <=> galct_D[p]				Transport Outer Membrane	1	-1000	1000	0
GALURDH	galacturonate dehydrogenase	galur[c] + h2o[c] + nad[c] <=> galct_D[c] + 2 h[c] + nadh[c]	PP_1171	PP_1171		Alternate Carbon Ascorbate and Aldarate Metabolism	1	-1000	1000	0
GALURt2rpp	D galacturonate transport via proton symport reversible periplasm	galur[p] + h[p] <=> galur[c] + h[c]	( PP_1167 and PP_1169 and PP_1168 )	PP_1167 PP_1168 PP_1169		Transport Inner Membrane	1	-1000	1000	0
GALURtex	D galacturonate transport via diffusion extracellular to periplasm	galur[e] <=> galur[p]	PP_1173	PP_1173		Transport Outer Membrane	1	-1000	1000	0
GALUi	UTP glucose 1 phosphate uridylyltransferase irreversible	g1p[c] + h[c] + utp[c] -> ppi[c] + udpg[c]	PP_3821	PP_3821		Starch and Sucrose Metabolism	0	0	1000	0
GAPD	glyceraldehyde 3 phosphate dehydrogenase	g3p[c] + nad[c] + pi[c] <=> 13dpg[c] + h[c] + nadh[c]	( PP_1009 or PP_2149 )	PP_1009 PP_2149		Gluconeogenesis	1	-1000	1000	0
GARFT	phosphoribosylglycinamide formyltransferase	10fthf[c] + gar[c] <=> fgam[c] + h[c] + thf[c]	PP_1664	PP_1664		Purine Metabolism	1	-1000	1000	0
GART	GAR transformylase T	atp[c] + for[c] + gar[c] -> adp[c] + fgam[c] + h[c] + pi[c]	PP_1457	PP_1457		Purine Metabolism	0	0	1000	0
GAt1	Gallate outer membrane porin transport	ga[e] <=> ga[p]	PP_2517	PP_2517		Transport Outer Membrane	1	-1000	1000	0
GAt2pp	GAproton symport transport	ga[p] + h[p] <=> ga[c] + h[c]	PP_2519	PP_2519		Transport Inner Membrane	1	-1000	1000	0
GBDM	Glycine betaine demethylase	glyb[c] + h2o[c] + o2[c] -> dmgly[c] + fald[c] + h2o2[c]	( PP_0310 and PP_0311 )	PP_0310 PP_0311		Alternate Carbon and Nitrogen source Amines and Polyamines Metabolism	0	0	1000	0
GCALDD	Glycolaldehyde dehydrogenase	gcald[c] + h2o[c] + nad[c] -> glyclt[c] + 2 h[c] + nadh[c]	( PP_2680 or PP_0545 )	PP_0545 PP_2680		Cofactor and Prosthetic Group Biosynthesis Folate Biosynthesis	0	0	1000	0
GCALDtabcpp	Glycaldehyde transport via ABC system periplasm	atp[c] + gcald[p] + h2o[c] -> adp[c] + gcald[c] + h[c] + pi[c]	( PP_2673 and PP_2676 )	PP_2673 PP_2676		Transport Inner Membrane	0	0	1000	0
GDBTALDH	4 Guanidinobutanoate	gdbtal[c] + h2o[c] + nad[c] -> 4gudbutn[c] + 2 h[c] + nadh[c]	PP_5278	PP_5278		Arginine and Proline Metabolism	0	0	1000	0
GDPDPK	GDP diphosphokinase	atp[c] + gdp[c] -> amp[c] + h[c] + ppgpp[c]	( PP_1656 or PP_5302 )	PP_1656 PP_5302		Purine Metabolism	0	0	1000	0
GDPMANNDH	GDP mannose 6 dehydrogenase	gdpmann[c] + h2o[c] + 2 nad[c] -> gdpmanur[c] + 3 h[c] + 2 nadh[c]	PP_1288	PP_1288		Alginate biosynthesis	0	0	1000	0
GDPTPDP	guanosine 3 diphosphate 5 triphosphate 3 diphosphatase	gdptp[c] + h2o[c] -> gtp[c] + ppi[c]	PP_5302	PP_5302		Cofactor and Prosthetic Group Biosynthesis	0	0	1000	0
GF6PTA	glutamine fructose 6 phosphate transaminase	f6p[c] + gln_L[c] -> gam6p[c] + glu_L[c]	PP_5409	PP_5409		Cell Envelope Biosynthesis Peptidoglycan Biosynthesis	0	0	1000	0
GG15DAPAH	gamma glutamyl delta amino valeric acid hydrolase	ggaptn[c] + h2o[c] -> 5aptn[c] + glu_L[c]	( PP_3598 or PP_5298 or PP_2179 or PP_1842 )	PP_1842 PP_2179 PP_3598 PP_5298		Alternate Carbon and Nitrogen source Amines and Polyamines Metabolism	0	0	1000	0
GG15DAPDxr	gamma glutamyl delta aminovalerate dehydrogenase	ggbdapal[c] + h2o[c] + nad[c] <=> ggaptn[c] + 2 h[c] + nadh[c]	PP_5278	PP_5278		Alternate Carbon and Nitrogen source Amines and Polyamines Metabolism	1	-1000	1000	0
GG15DAPO	gamma glutamyl cadaverine oxidase	gg15dap[c] + h2o[c] + o2[c] -> ggbdapal[c] + h2o2[c] + nh4[c]	( PP_2448 or PP_4548 or PP_3146 or PP_5273 or PP_4020 )	PP_2448 PP_3146 PP_4020 PP_4548 PP_5273		Alternate Carbon and Nitrogen source Amines and Polyamines Metabolism	0	0	1000	0
GG15DAPS	gamma glutamyl cadaverine synthase	15dap[c] + atp[c] + glu_L[c] -> adp[c] + gg15dap[c] + h[c] + pi[c]	( PP_3148 or PP_5184 or PP_4399 or PP_2178 or PP_5299 or PP_5183 or PP_4547 )	PP_2178 PP_3148 PP_4399 PP_4547 PP_5183 PP_5184 PP_5299		Alternate Carbon and Nitrogen source Amines and Polyamines Metabolism	0	0	1000	0
GGDAPAH	gamma glutamyl beta aminopropionic acid hydrolase	ggala_B[c] + h2o[c] -> ala_B[c] + glu_L[c]	( PP_3598 or PP_2179 or PP_1842 or PP_5298 )	PP_1842 PP_2179 PP_3598 PP_5298		Alternate Carbon and Nitrogen source Amines and Polyamines Metabolism	0	0	1000	0
GGDAPDxr	gamma glutamyl beta aminopropionate dehydrogenase	ggbamppal[c] + h2o[c] + nad[c] <=> ggala_B[c] + 2 h[c] + nadh[c]	PP_5278	PP_5278		Alternate Carbon and Nitrogen source Amines and Polyamines Metabolism	1	-1000	1000	0
GGDAPO	gamma glutamyl diaminopropane oxidase	gg13dampp[c] + h2o[c] + o2[c] -> ggbamppal[c] + h2o2[c] + nh4[c]	PP_4548	PP_4548		Alternate Carbon and Nitrogen source Amines and Polyamines Metabolism	0	0	1000	0
GGDAPS	gamma glutamyl diaminopropane synthase	13dampp[c] + atp[c] + glu_L[c] -> adp[c] + gg13dampp[c] + h[c] + pi[c]	( PP_4547 or PP_3148 or PP_5184 or PP_5183 or PP_5299 or PP_2178 or PP_4399 )	PP_2178 PP_3148 PP_4399 PP_4547 PP_5183 PP_5184 PP_5299		Alternate Carbon and Nitrogen source Amines and Polyamines Metabolism	0	0	1000	0
GGGABADxr	gamma glutamyl gamma aminobutyric acid dehydrogenase	ggbutal[c] + h2o[c] + nad[c] <=> gg4abut[c] + 2 h[c] + nadh[c]	PP_5278	PP_5278		Alternate Carbon and Nitrogen source Amines and Polyamines Metabolism	1	-1000	1000	0
GGGABAH	gamma glutamyl gamma aminobutyric acid hydrolase	gg4abut[c] + h2o[c] -> 4abut[c] + glu_L[c]	( PP_3598 or PP_5298 or PP_2179 or PP_1842 )	PP_1842 PP_2179 PP_3598 PP_5298		Alternate Carbon and Nitrogen source Amines and Polyamines Metabolism	0	0	1000	0
GGPTRCO	gamma glutamyl putrescine oxidase	ggptrc[c] + h2o[c] + o2[c] -> ggbutal[c] + h2o2[c] + nh4[c]	( PP_2448 or PP_3146 or PP_4548 or PP_4020 or PP_5273 )	PP_2448 PP_3146 PP_4020 PP_4548 PP_5273		Alternate Carbon and Nitrogen source Amines and Polyamines Metabolism	0	0	1000	0
GGPTRCS	gamma glutamyl putrescine synthase	atp[c] + glu_L[c] + ptrc[c] -> adp[c] + ggptrc[c] + h[c] + pi[c]	( PP_3148 or PP_4399 or PP_4547 or PP_5183 or PP_5184 or PP_5299 or PP_2178 )	PP_2178 PP_3148 PP_4399 PP_4547 PP_5183 PP_5184 PP_5299		Alternate Carbon and Nitrogen source Amines and Polyamines Metabolism	0	0	1000	0
GGSPMDO	gamma glutamyl spermidine oxidase	ggspmd[c] + h2o[c] + o2[c] -> 13dampp[c] + ggbutal[c] + h2o2[c]	( PP_3146 or PP_4020 or PP_4548 or PP_2448 or PP_5273 )	PP_2448 PP_3146 PP_4020 PP_4548 PP_5273		Alternate Carbon and Nitrogen source Amines and Polyamines Metabolism	0	0	1000	0
GGSPMDS	gamma glutamyl spermidine synthase	atp[c] + glu_L[c] + spmd[c] -> adp[c] + ggspmd[c] + h[c] + pi[c]	PP_3148	PP_3148		Alternate Carbon and Nitrogen source Amines and Polyamines Metabolism	0	0	1000	0
GHMT2	glycine hydroxymethyltransferase	ser_L[c] + thf[c] -> gly[c] + h2o[c] + mlthf[c]	( PP_0671 or PP_0322 )	PP_0322 PP_0671		Glycine Serine and threonine metabolism	0	0	1000	0
GK1	guanylate kinase GMPATP	atp[c] + gmp[c] <=> adp[c] + gdp[c]	PP_5296	PP_5296		Purine Metabolism	1	-1000	1000	0
GLBRAN3	1 4 alpha glucan branching enzyme glyg4n bglyg4n	glyg4n[c] -> bglyg4n[c]	PP_4058	PP_4058		Starch and Sucrose Metabolism	0	0	1000	0
GLCDpp	Glucose dehydrogenase ubiquinone 8 as acceptor periplasm	glc_D[p] + h2o[p] + q8[c] -> glcn[p] + h[p] + q8h2[c]	PP_1444	PP_1444		Glycolysis	0	0	1000	0
GLCNt2rpp	D gluconate transport via proton symport reversible periplasm	glcn[p] + h[p] <=> glcn[c] + h[c]	( PP_3417 or PP_0652 )	PP_0652 PP_3417		Transport Inner Membrane	1	-1000	1000	0
GLCNtex	D gluconate transport via diffusion extracellular to periplasm	glcn[e] <=> glcn[p]	PP_1173	PP_1173		Transport Outer Membrane	1	-1000	1000	0
GLCOAS	glutaryl CoA synthetase	atp[c] + coa[c] + glutar[c] -> adp[c] + glutcoa[c] + pi[c]				Lysine Metabolism	0	0	1000	0
GLCOASYNT	Glutaryl CoAdihydrolipoamide S succinyltransferase	S_gtrdhdlp[c] + coa[c] -> dhlam[c] + glutcoa[c]	PP_4189	PP_4189		Lysine Metabolism	0	0	1000	0
GLCP3	glycogen phosphorylase 4 units	glyg4n[c] + 4 pi[c] -> 4 g1p[c]	PP_5041	PP_5041		Starch and Sucrose Metabolism	0	0	1000	0
GLCP4	glycogen phosphorylase 4 units	bglyg4n[c] + 4 pi[c] -> 4 g1p[c]	PP_5041	PP_5041		Starch and Sucrose Metabolism	0	0	1000	0
GLCRD	glucarate dehydratase	glcr[c] -> 5dh4dglc[c] + h2o[c]	PP_4757	PP_4757		Alternate Carbon Ascorbate and Aldarate Metabolism	0	0	1000	0
GLCRt2rpp	D glucarate transport via proton symport reversible periplasm	glcr[p] + h[p] <=> glcr[c] + h[c]	( PP_3600 or PP_4758 or PP_1710 )	PP_1710 PP_3600 PP_4758		Transport Inner Membrane	1	-1000	1000	0
GLCRtex	D glucarate transport via diffusion extracellular to periplasm	glcr[e] <=> glcr[p]				Transport Outer Membrane	1	-1000	1000	0
GLCS3	glycogen synthase ADPGlc 4 units	4 adpglc[c] -> 4 adp[c] + glyg4n[c] + 4 h[c]	PP_4050	PP_4050		Starch and Sucrose Metabolism	0	0	1000	0
GLCURDH	glucoronate dehydrogenase	glcur[c] + h2o[c] + nad[c] <=> glcr[c] + 2 h[c] + nadh[c]	PP_1171	PP_1171		Alternate Carbon Ascorbate and Aldarate Metabolism	1	-1000	1000	0
GLCURt2rpp	D glucuronate transport via proton symport reversible periplasm	glcur[p] + h[p] <=> glcur[c] + h[c]	( PP_1167 and PP_1169 and PP_1168 )	PP_1167 PP_1168 PP_1169		Transport Inner Membrane	1	-1000	1000	0
GLCURtex	D glucuronat transport via diffusion extracellular to periplasm	glcur[e] <=> glcur[p]	PP_1173	PP_1173		Transport Outer Membrane	1	-1000	1000	0
GLCabcpp	D glucose transport via ABC system periplasm	atp[c] + glc_D[p] + h2o[c] -> adp[c] + glc_D[c] + h[c] + pi[c]	( PP_1015 and PP_1016 and PP_1017 and PP_1018 )	PP_1015 PP_1016 PP_1017 PP_1018		Transport ABC system	0	0	1000	0
GLCtex	glucose transport via diffusion extracellular to periplasm	glc_D[e] <=> glc_D[p]	( PP_1019 or PP_1445 or PP_3570 )	PP_1019 PP_1445 PP_3570		Transport Outer Membrane	1	-1000	1000	0
GLDBRAN3	glycogen debranching enzyme bglyg4n glyg4n	bglyg4n[c] -> glyg4n[c]	PP_4055	PP_4055		Starch and Sucrose Metabolism	0	0	1000	0
GLGC	glucose 1 phosphate adenylyltransferase	atp[c] + g1p[c] + h[c] -> adpglc[c] + ppi[c]				Starch and Sucrose Metabolism	0	0	1000	0
GLNS	glutamine synthetase	atp[c] + glu_L[c] + nh4[c] -> adp[c] + gln_L[c] + h[c] + pi[c]	PP_5046	PP_5046		Glutamate Metabolism	0	0	1000	0
GLNTRAT	glutamyl tRNA Gln amidotransferase	atp[c] + gln_L[c] + glutrna_gln_[c] + h2o[c] -> adp[c] + glntrna[c] + glu_L[c] + h[c] + pi[c]	( PP_0930 and PP_0931 and PP_0932 )	PP_0930 PP_0931 PP_0932		tRNA Charging	0	0	1000	0
GLNTRS	Glutaminyl tRNA synthetase	atp[c] + gln_L[c] + trnagln[c] -> amp[c] + glntrna[c] + ppi[c]	PP_2904	PP_2904		tRNA Charging	0	0	1000	0
GLNtex	L glutamine transport via diffusion extracellular to periplasm	gln_L[e] <=> gln_L[p]	PP_0883	PP_0883		Transport Outer Membrane	1	-1000	1000	0
GLU5K	glutamate 5 kinase	atp[c] + glu_L[c] -> adp[c] + glu5p[c]	PP_0691	PP_0691		Glutamate Metabolism	0	0	1000	0
GLUCYS	gamma glutamylcysteine synthetase	atp[c] + cys_L[c] + glu_L[c] -> adp[c] + glucys[c] + h[c] + pi[c]	PP_0243	PP_0243		Glutamate Metabolism	0	0	1000	0
GLUDx	glutamate dehydrogenase NAD	glu_L[c] + h2o[c] + nad[c] <=> akg[c] + h[c] + nadh[c] + nh4[c]	PP_2080	PP_2080		Glutamate Metabolism	1	-1000	1000	0
GLUDy	glutamate dehydrogenase NADP	glu_L[c] + h2o[c] + nadp[c] <=> akg[c] + h[c] + nadph[c] + nh4[c]	PP_0675	PP_0675		Glutamate Metabolism	1	-1000	1000	0
GLUNpp	glutaminase	gln_L[p] + h2o[p] -> glu_L[p] + nh4[p]	PP_2453	PP_2453		Alanine and Aspartate Metabolism	0	0	1000	0
GLUPRT	glutamine phosphoribosyldiphosphate amidotransferase	gln_L[c] + h2o[c] + prpp[c] -> glu_L[c] + ppi[c] + pram[c]	PP_2000	PP_2000		Purine Metabolism	0	0	1000	0
GLUR	glutamate racemase	glu_D[c] <=> glu_L[c]	PP_0736	PP_0736		Glutamate Metabolism	1	-1000	1000	0
GLUSy	glutamate synthase NADPH	akg[c] + gln_L[c] + h[c] + nadph[c] -> 2 glu_L[c] + nadp[c]	( PP_5075 and PP_5076 )	PP_5075 PP_5076		Glutamate Metabolism	0	0	1000	0
GLUTARt2rpp	Glutarate reversible transport via symport periplasm	glutar[p] + h[p] <=> glutar[c] + h[c]	PP_1400	PP_1400		Transport Inner Membrane	1	-1000	1000	0
GLUTARtex	glutarate transport via diffusion extracellular to periplasm	glutar[e] <=> glutar[p]				Transport Outer Membrane	1	-1000	1000	0
GLUTCOADHc	glutaryl CoA dehydrogenase citosol	fad[c] + glutcoa[c] + h[c] -> b2coa[c] + co2[c] + fadh2[c]	PP_0158	PP_0158		Lysine Metabolism	0	0	1000	0
GLUTRR	glutamyl tRNA reductase	glutrna[c] + h[c] + nadph[c] -> glu1sa[c] + nadp[c] + trnaglu[c]	PP_0732	PP_0732		Cofactor and Prosthetic Group Biosynthesis Porphyrin and Chlorophyll Metabolism	0	0	1000	0
GLUTRS	Glutamyl tRNA synthetase	atp[c] + glu_L[c] + trnaglu[c] -> amp[c] + glutrna[c] + ppi[c]	PP_1977	PP_1977		tRNA Charging	0	0	1000	0
GLUabcpp	L glutamate transport via ABC system periplasm	atp[c] + glu_L[p] + h2o[c] -> adp[c] + glu_L[c] + h[c] + pi[c]	( ( PP_1297 and PP_1299 and PP_1300 and PP_1298 ) or ( PP_1071 and PP_1070 and PP_1068 and PP_1069 ) )	PP_1068 PP_1069 PP_1070 PP_1071 PP_1297 PP_1298 PP_1299 PP_1300		Transport ABC system	0	0	1000	0
GLUt2pp	L glutamate transport via proton symport reversible periplasm	glu_L[p] + h[p] -> glu_L[c] + h[c]	PP_0137	PP_0137		Transport Inner Membrane	0	0	1000	0
GLUt4pp	Naglutamate symport periplasm	glu_L[p] + na1[p] -> glu_L[c] + na1[c]	PP_0996	PP_0996		Transport Inner Membrane	0	0	1000	0
GLUtex	L glutamate transport via diffusion extracellular to periplasm	glu_L[e] <=> glu_L[p]	PP_0883	PP_0883		Transport Outer Membrane	1	-1000	1000	0
GLXCL	glyoxalate carboligase	2 glx[c] + h[c] -> 2h3oppan[c] + co2[c]	PP_4297	PP_4297		Glyoxylate and dicarboxylate metabolism	0	0	1000	0
GLXO3	glyoxylate oxidase	glx[c] + h2o[c] + o2[c] -> h2o2[c] + h[c] + oxa[c]				Glyoxylate and dicarboxylate metabolism	0	0	1000	0
GLYALDDr	D Glyceraldehyde dehydrogenase	glyald[c] + h2o[c] + nad[c] <=> glyc_R[c] + 2 h[c] + nadh[c]	( PP_0545 or PP_2694 )	PP_0545 PP_2694		Glycerophospholipid Metabolism	1	-1000	1000	0
GLYALDtex	Glyceraldehyde transport via diffusion extracellular to periplasm	glyald[e] <=> glyald[p]				Transport Outer Membrane	1	-1000	1000	0
GLYALDtpp	Glyceraldehyde facilitated diffusion periplasm	glyald[p] <=> glyald[c]	PP_1076	PP_1076		Transport Inner Membrane	1	-1000	1000	0
GLYBACT1r	Glycine betaine CoA C acetyltransferase	coa[c] + dhcrncoa[c] <=> accoa[c] + glybcoa[c]	( PP_2051 or PP_4636 )	PP_2051 PP_4636		Alternate Carbon and Nitrogen source Amines and Polyamines Metabolism	1	-1000	1000	0
GLYBCOAT	Glycine betaine CoA thioesterase	glybcoa[c] + h2o[c] -> coa[c] + glyb[c] + h[c]				Alternate Carbon and Nitrogen source Amines and Polyamines Metabolism	0	0	1000	0
GLYBabcpp	Glycine betaine transport via ABC system periplasm	atp[c] + glyb[p] + h2o[c] -> adp[c] + glyb[c] + h[c] + pi[c]	( ( PP_0868 and ( PP_0869 or PP_0871 ) and PP_0870 ) or ( PP_0294 and PP_0295 and PP_0296 ) or ( PP_1741 and PP_0294 and PP_0295 ) )	PP_0294 PP_0295 PP_0296 PP_0868 PP_0869 PP_0870 PP_0871 PP_1741		Transport ABC system	0	0	1000	0
GLYBt2pp	Glycine betaine transport via proton symport periplasm	glyb[p] + h[p] -> glyb[c] + h[c]	PP_2914	PP_2914		Transport Inner Membrane	0	0	1000	0
GLYBtex	Glycine betaine transport via diffusion extracellular to periplasm	glyb[e] <=> glyb[p]				Transport Outer Membrane	1	-1000	1000	0
GLYBti4pp	Betaine transport sodium symport	glyb[p] + na1[p] -> glyb[c] + na1[c]	( PP_0229 or PP_5061 or PP_3957 or PP_5374 )	PP_0229 PP_3957 PP_5061 PP_5374		Transport Inner Membrane	0	0	1000	0
GLYCAt2rpp	D glycerate transport via proton symport reversible periplasm	glyc_R[p] + h[p] <=> glyc_R[c] + h[c]	PP_3600	PP_3600		Transport Inner Membrane	1	-1000	1000	0
GLYCAtex	D glycerate transport via diffusion extracellular to periplasm	glyc_R[e] <=> glyc_R[p]				Transport Outer Membrane	1	-1000	1000	0
GLYCK	glycerate kinase	atp[c] + glyc_R[c] -> 3pg[c] + adp[c] + h[c]	PP_3178	PP_3178		Glyoxylate and dicarboxylate metabolism	0	0	1000	0
GLYCL	Glycine Cleavage System	gly[c] + nad[c] + thf[c] -> co2[c] + mlthf[c] + nadh[c] + nh4[c]	( ( PP_5193 and PP_5192 and PP_5194 and PP_4187 ) or ( PP_0989 and PP_0988 and PP_0986 and PP_4187 ) )	PP_0986 PP_0988 PP_0989 PP_4187 PP_5192 PP_5193 PP_5194		Glycine Serine and threonine metabolism	0	0	1000	0
GLYCLTDx	Glycolate dehydrogenase NAD	glx[c] + h[c] + nadh[c] -> glyclt[c] + nad[c]	PP_0762	PP_0762		Glyoxylate and dicarboxylate metabolism	0	0	1000	0
GLYCLTDy	Glycolate dehydrogenase NADP	glx[c] + h[c] + nadph[c] -> glyclt[c] + nadp[c]	PP_4300	PP_4300		Glyoxylate and dicarboxylate metabolism	0	0	1000	0
GLYCLTt2rpp	glycolate transport via proton symport reversible periplasm	glyclt[p] + h[p] <=> glyclt[c] + h[c]	PP_4735	PP_4735		Transport Inner Membrane	1	-1000	1000	0
GLYCLTt4pp	glycolate transport via sodium symport periplasm	glyclt[p] + na1[p] -> glyclt[c] + na1[c]	PP_1743	PP_1743		Transport Inner Membrane	0	0	1000	0
GLYCLTtex	glycolate transport via diffusion extracellular to periplasm	glyclt[e] <=> glyclt[p]				Transport Outer Membrane	1	-1000	1000	0
GLYCOLDHpp	glycol dehydrogenase forward rxn ethanol acetaldehyde	glycol[p] + pqq[p] -> gcald[p] + pqqh2[p]	( PP_2674 or PP_2679 )	PP_2674 PP_2679		Aromatic Compounds Degradation Phenylacetyl CoA Catabolom	0	0	1000	0
GLYCOLtex	Glycol transport difusion	glycol[e] <=> glycol[p]				Transport Outer Membrane	1	-1000	1000	0
GLYCTO1	Glycolate oxidase	glyclt[c] + o2[c] -> glx[c] + h2o2[c]	( PP_3745 and PP_3746 and PP_3747 )	PP_3745 PP_3746 PP_3747		Glyoxylate and dicarboxylate metabolism	0	0	1000	0
GLYCtex	glycerol transport via diffusion extracellular to periplasm	glyc[e] <=> glyc[p]	( PP_1019 or PP_1445 )	PP_1019 PP_1445		Transport Outer Membrane	1	-1000	1000	0
GLYCtpp	glycerol transport via channel periplasm	glyc[c] <=> glyc[p]	PP_1076	PP_1076		Transport Inner Membrane	1	-1000	1000	0
GLYD	glycerate dehydrogenase	h[c] + hpyr[c] + nadh[c] <=> glyc_R[c] + nad[c]	PP_0762	PP_0762		Glyoxylate and dicarboxylate metabolism	1	-1000	1000	0
GLYGLNabcpp	L Glycinylglutamine Gly Gln transport via ABC system periplasm	atp[c] + glygln[p] + h2o[c] -> adp[c] + glygln[c] + h[c] + pi[c]	( ( PP_0882 or PP_0884 or PP_0885 ) and PP_0881 and PP_0880 and PP_0879 and PP_0878 )	PP_0878 PP_0879 PP_0880 PP_0881 PP_0882 PP_0884 PP_0885		Transport ABC system	0	0	1000	0
GLYGLNtex	L Glycinylglutamine transport via diffusion extracellular to periplasm	glygln[e] <=> glygln[p]	PP_0883	PP_0883		Transport Outer Membrane	1	-1000	1000	0
GLYGLUabcpp	L Glycinylglutamate Gly Glu transport via ABC system periplasm	atp[c] + glyglu[p] + h2o[c] -> adp[c] + glyglu[c] + h[c] + pi[c]	( ( PP_0882 or PP_0884 or PP_0885 ) and PP_0881 and PP_0880 and PP_0879 and PP_0878 )	PP_0878 PP_0879 PP_0880 PP_0881 PP_0882 PP_0884 PP_0885		Transport ABC system	0	0	1000	0
GLYGLUtex	L Histidinylglycine transport via diffusion extracellular to periplasm	glyglu[e] <=> glyglu[p]	PP_0883	PP_0883		Transport Outer Membrane	1	-1000	1000	0
GLYGLYabcpp	L Glycinilglycine Gly Gly transport via ABC system periplasm	atp[c] + glygly[p] + h2o[c] -> adp[c] + glygly[c] + h[c] + pi[c]	( ( PP_0882 or PP_0884 or PP_0885 ) and PP_0881 and PP_0880 and PP_0879 and PP_0878 )	PP_0878 PP_0879 PP_0880 PP_0881 PP_0882 PP_0884 PP_0885		Transport ABC system	0	0	1000	0
GLYGLYtex	L Glycinylglycine transport via diffusion extracellular to periplasm	glygly[e] <=> glygly[p]	PP_0883	PP_0883		Transport Outer Membrane	1	-1000	1000	0
GLYK	glycerol kinase	atp[c] + glyc[c] -> adp[c] + glyc3p[c] + h[c]	PP_1075	PP_1075		Glycerophospholipid Metabolism	0	0	1000	0
GLYMETabcpp	L Glycinylmethionine Gly Met transport via ABC system periplasm	atp[c] + glymet[p] + h2o[c] -> adp[c] + glymet[c] + h[c] + pi[c]	( ( PP_0882 or PP_0884 or PP_0885 ) and PP_0881 and PP_0880 and PP_0879 and PP_0878 )	PP_0878 PP_0879 PP_0880 PP_0881 PP_0882 PP_0884 PP_0885		Transport ABC system	0	0	1000	0
GLYMETtex	L Glycinylmethionine transport via diffusion extracellular to periplasm	glymet[e] <=> glymet[p]	PP_0883	PP_0883		Transport Outer Membrane	1	-1000	1000	0
GLYO	glycine oxidase	gly[c] + h2o[c] + o2[c] -> glx[c] + h2o2[c] + nh4[c]	PP_0612	PP_0612		Glyoxylate and dicarboxylate metabolism	0	0	1000	0
GLYOX	hydroxyacylglutathione hydrolase	h2o[c] + lgt_S[c] -> gthrd[c] + h[c] + lac_D[c]	PP_4144	PP_4144		Pyruvate Metabolism	0	0	1000	0
GLYPHEabcpp	L Glycinilphenylalanin Gly Phe transport via ABC system periplasm	atp[c] + glyphe[p] + h2o[c] -> adp[c] + glyphe[c] + h[c] + pi[c]	( ( PP_0882 or PP_0884 or PP_0885 ) and PP_0881 and PP_0880 and PP_0879 and PP_0878 )	PP_0878 PP_0879 PP_0880 PP_0881 PP_0882 PP_0884 PP_0885		Transport ABC system	0	0	1000	0
GLYPHEtex	L GlyPhe transport via diffusion extracellular to periplasm	glyphe[e] <=> glyphe[p]	PP_0883	PP_0883		Transport Outer Membrane	1	-1000	1000	0
GLYSERabcpp	L Glycinylserine Gly Ser transport via ABC system periplasm	atp[c] + glyser[p] + h2o[c] -> adp[c] + glyser[c] + h[c] + pi[c]	( ( PP_0882 or PP_0884 or PP_0885 ) and PP_0881 and PP_0880 and PP_0879 and PP_0878 )	PP_0878 PP_0879 PP_0880 PP_0881 PP_0882 PP_0884 PP_0885		Transport ABC system	0	0	1000	0
GLYSERtex	L Glycinylserine transport via diffusion extracellular to periplasm	glyser[e] <=> glyser[p]	PP_0883	PP_0883		Transport Outer Membrane	1	-1000	1000	0
GLYTRS	Glycyl tRNA synthetase	atp[c] + gly[c] + trnagly[c] -> amp[c] + glytrna[c] + ppi[c]	( PP_0060 and PP_0061 )	PP_0060 PP_0061		tRNA Charging	0	0	1000	0
GLYabc2pp	glycine transport via ABC system	atp[c] + gly[p] + h2o[c] -> adp[c] + gly[c] + h[c] + pi[c]	( PP_1297 and PP_1299 and PP_1300 and PP_1298 )	PP_1297 PP_1298 PP_1299 PP_1300		Transport ABC system	0	0	1000	0
GLYt2pp	glycine transport in via proton symport periplasm	gly[p] + h[p] -> gly[c] + h[c]	PP_4840	PP_4840		Transport Inner Membrane	0	0	1000	0
GLYt4pp	glycine transport in via sodium symport periplasm	gly[p] + na1[p] -> gly[c] + na1[c]	PP_0496	PP_0496		Transport Inner Membrane	0	0	1000	0
GLYtex	Glycine transport via diffusion extracellular to periplasm	gly[e] <=> gly[p]	PP_0883	PP_0883		Transport Outer Membrane	1	-1000	1000	0
GMAND	GDP D mannose dehydratase	gdpmann[c] -> gdpddman[c] + h2o[c]	PP_1799	PP_1799		Alginate biosynthesis	0	0	1000	0
GMHEPAT	D glycero D manno hepose 1 phosphate adenyltransferase	atp[c] + gmhep1p[c] + h[c] -> adphep_DD[c] + ppi[c]	PP_4934	PP_4934		Cell Envelope Biosynthesis Biosynthesis of L glycero D manno heptose Hep	0	0	1000	0
GMHEPK	D glycero D manno heptose 7 phosphate kinase	atp[c] + gmhep7p[c] -> adp[c] + gmhep17bp[c] + h[c]	PP_4934	PP_4934		Cell Envelope Biosynthesis Biosynthesis of L glycero D manno heptose Hep	0	0	1000	0
GMHEPPA	D glycero D manno heptose 1 7 bisphosphate phosphatase	gmhep17bp[c] + h2o[c] -> gmhep1p[c] + pi[c]	PP_0059	PP_0059		Cell Envelope Biosynthesis Biosynthesis of L glycero D manno heptose Hep	0	0	1000	0
GMPS2	GMP synthase	atp[c] + gln_L[c] + h2o[c] + xmp[c] -> amp[c] + glu_L[c] + gmp[c] + 2 h[c] + ppi[c]	PP_1032	PP_1032		Purine Metabolism	0	0	1000	0
GND	phosphogluconate dehydrogenase	6pgc[c] + nadp[c] -> co2[c] + nadph[c] + ru5p_D[c]	PP_4043	PP_4043		Pentose Phosphate Pathway	0	0	1000	0
GNK	gluconokinase	atp[c] + glcn[c] -> 6pgc[c] + adp[c] + h[c]	PP_3416	PP_3416		Glycolysis	0	0	1000	0
GNNUC	gnnuc	gsn[c] + h2o[c] -> gua[c] + rib_D[c]	PP_2460	PP_2460		Purine Metabolism	0	0	1000	0
GPDDA2	Glycerophosphodiester phosphodiesterase Glycerophosphoethanolamine	g3pe[c] + h2o[c] -> etha[c] + glyc3p[c] + h[c]	PP_2152	PP_2152		Glycerophospholipid Metabolism	0	0	1000	0
GPDDA4	Glycerophosphodiester phosphodiesterase Glycerophosphoglycerol	g3pg[c] + h2o[c] -> glyc3p[c] + glyc[c] + h[c]	PP_2152	PP_2152		Glycerophospholipid Metabolism	0	0	1000	0
GPTNH	guanidinovalerate amidinohydrolase	gudptn[c] + h2o[c] -> 5aptn[c] + urea[c]				Alternate Carbon and Nitrogen source Amines and Polyamines Metabolism	0	0	1000	0
GRTT	geranyltranstransferase	grdp[c] + ipdp[c] -> frdp[c] + ppi[c]	PP_0528	PP_0528		Cofactor and Prosthetic Group Biosynthesis Terpenoid backbone biosynthesis	0	0	1000	0
GRXR	glutaredoxin reductase	grxox[c] + 2 gthrd[c] -> grxrd[c] + gthox[c]	( PP_5054 or PP_2958 )	PP_2958 PP_5054		Unassigned	0	0	1000	0
GTHOr	glutathione oxidoreductase	gthox[c] + h[c] + nadph[c] <=> 2 gthrd[c] + nadp[c]	PP_3819	PP_3819		Unassigned	1	-1000	1000	0
GTHPi	glutathione peridoxase	2 gthrd[c] + h2o2[c] -> gthox[c] + 2 h2o[c]	( PP_1874 or PP_1686 or PP_0777 )	PP_0777 PP_1686 PP_1874		Unassigned	0	0	1000	0
GTHRDHpp	glutathione hydralase periplasmic	gthrd[p] + h2o[p] -> cgly[p] + glu_L[p]	( PP_3535 or PP_4659 )	PP_3535 PP_4659		Cofactor and Prosthetic Group Biosynthesis	0	0	1000	0
GTHRDabc2pp	glutathione export via ABC system cytoplasm to periplasm	atp[c] + gthrd[c] + h2o[c] -> adp[c] + gthrd[p] + h[c] + pi[c]				Transport ABC system	0	0	1000	0
GTHS	glutathione synthetase	atp[c] + glucys[c] + gly[c] -> adp[c] + gthrd[c] + h[c] + pi[c]	PP_4993	PP_4993		Glutamate Metabolism	0	0	1000	0
GTPCI	GTP cyclohydrolase I	gtp[c] + h2o[c] -> ahdt[c] + for[c] + h[c]	( PP_2512 or PP_1823 or PP_3324 )	PP_1823 PP_2512 PP_3324		Cofactor and Prosthetic Group Biosynthesis Folate Biosynthesis	0	0	1000	0
GTPCII2	GTP cyclohydrolase II 25drapp	gtp[c] + 3 h2o[c] -> 25drapp[c] + for[c] + 2 h[c] + ppi[c]	( PP_0522 or PP_0516 or PP_3813 )	PP_0516 PP_0522 PP_3813		Cofactor and Prosthetic Group Biosynthesis Riboflavin Metabolism	0	0	1000	0
GTPDPDP	guanosine 5 triphosphate 3 diphosphate diphosphatase	gdptp[c] + h2o[c] -> h[c] + pi[c] + ppgpp[c]	PP_5216	PP_5216		Purine Metabolism	0	0	1000	0
GTPDPK	GTP diphosphokinase	atp[c] + gtp[c] -> amp[c] + gdptp[c] + h[c]	PP_1656	PP_1656		Purine Metabolism	0	0	1000	0
GTPHs	GTP amine hydrolysis spontaneous	gtp[c] + h2o[c] + h[c] -> nh4[c] + xtp[c]	PP_s0001	PP_s0001		Purine Metabolism	0	0	1000	0
GTR1_kt	galactosyltransferase LPS core synthesis galactosyl 1 3Hep1 heptosyl 1 3 heptosyl 1 5 kdo2 lipidA	hhlipa_kt[c] + udpgal[c] -> galhhlipa_kt[c] + h[c] + udp[c]	PP_0343	PP_0343		Cell Envelope Biosynthesis LPBiosynthesis	0	0	1000	0
GTR2_kt	glucosyltransferase LPS core synthesis glycosyl 1 4 galactosyl 1 3Hep1 heptosyl 1 3 heptosyl 1 5 kdo2 lipidA	galhhlipa_kt[c] + udpg[c] -> ggallpsc_kt[c] + h[c] + udp[c]	PP_4943	PP_4943		Cell Envelope Biosynthesis LPBiosynthesis	0	0	1000	0
GUACYC	guanylate cyclase	gtp[c] -> 35cgmp[c] + ppi[c]	( PP_4405 or PP_0165 or PP_3581 or PP_1494 or PP_0129 or PP_4670 )	PP_0129 PP_0165 PP_1494 PP_3581 PP_4405 PP_4670		Purine Metabolism	0	0	1000	0
GUAD	guanine deaminase	gua[c] + h2o[c] + h[c] -> nh4[c] + xan[c]	PP_4281	PP_4281		Purine Metabolism	0	0	1000	0
GUAPRT	guanine phosphoribosyltransferase	gua[c] + prpp[c] -> gmp[c] + ppi[c]	PP_0747	PP_0747		Purine Metabolism	0	0	1000	0
GUAt2pp	guanine transport in via proton symport periplasm	gua[p] + h[p] -> gua[c] + h[c]	( PP_4290 or PP_4284 )	PP_4284 PP_4290		Transport Inner Membrane	0	0	1000	0
GUAtex	Guanine transport via diffusion extracellular to periplasm	gua[e] <=> gua[p]	( PP_4291 or PP_4293 )	PP_4291 PP_4293		Transport Outer Membrane	1	-1000	1000	0
GUDACabcpp	Guanidinoacetate transport via ABC system periplasm	atp[c] + gudac[p] + h2o[c] -> adp[c] + gudac[c] + h[c] + pi[c]				Transport ABC system	0	0	1000	0
GUDACtex	Guanidinoacetate transport via diffusion extracellular to periplasm	gudac[e] <=> gudac[p]				Transport Outer Membrane	1	-1000	1000	0
GUDBUTNAH	4 guanidinobutanoate amidinohydrolase	4gudbutn[c] + h2o[c] -> 4abut[c] + urea[c]	PP_4523	PP_4523		Arginine and Proline Metabolism	0	0	1000	0
GUDPTNabcpp	Guanidinovaleric acid transport via ABC system periplasm	atp[c] + gudptn[p] + h2o[c] -> adp[c] + gudptn[c] + h[c] + pi[c]				Transport ABC system	0	0	1000	0
GUDPTNtex	Guanidinovaleric acid transport via diffusion extracellular to periplasm	gudptn[e] <=> gudptn[p]				Transport Outer Membrane	1	-1000	1000	0
H2CO3D	carboxylic acid dissociation	co2[c] + h2o[c] <=> h2co3[c]	PP_0100	PP_0100		Unassigned	1	-1000	1000	0
H2CO3D2	carboxylic acid dissociation	h[c] + hco3[c] <=> h2co3[c]	PP_s0001	PP_s0001		Unassigned	1	-1000	1000	0
H2O2tex	hydrogen peroxide transport via diffusion external	h2o2[e] <=> h2o2[p]	PP_s0001	PP_s0001		Transport Outer Membrane	1	-1000	1000	0
H2Otex	H2O transport via diffusion extracellular to periplasm	h2o[e] <=> h2o[p]	PP_s0001	PP_s0001		Transport Outer Membrane	1	-1000	1000	0
H2Otpp	H2O transport via diffusion periplasm	h2o[p] <=> h2o[c]	( PP_4282 or PP_s0001 )	PP_4282 PP_s0001		Transport Inner Membrane	1	-1000	1000	0
H2SO	Hydrogen sulfide oxidation	h2s[c] + 2 o2[c] -> 2 h[c] + so4[c]	PP_s0001	PP_s0001		Sulfur Metabolism	0	0	1000	0
H2St1pp	h2s transport periplasm	h2s[c] -> h2s[p]				Transport Inner Membrane	0	0	1000	0
H2Stex	h2s transport via diffusion extracellular to periplasm	h2s[e] <=> h2s[p]				Transport Outer Membrane	1	-1000	1000	0
HACD10i	3 hydroxyacyl CoA dehydrogenase 3 oxoheptaryl CoA	3hhpcoa[c] + nad[c] -> 3ohpcoa[c] + h[c] + nadh[c]	( PP_2136 or PP_2214 )	PP_2136 PP_2214		Fatty Acid Metabolism	0	0	1000	0
HACD11i	3 hydroxyacyl CoA dehydrogenase 3 oxononaryl CoA	3hnonacoa[c] + nad[c] -> 3ononacoa[c] + h[c] + nadh[c]	( PP_2136 or PP_2214 )	PP_2136 PP_2214		Fatty Acid Metabolism	0	0	1000	0
HACD12i	3 hydroxyacyl CoA dehydrogenase 3 oxophenydecanoyl CoA	3hpdecacoa[c] + nad[c] -> 3opdecacoa[c] + h[c] + nadh[c]	PP_2136	PP_2136		Fatty Acid Metabolism	0	0	1000	0
HACD13i	3 hydroxyacyl CoA dehydrogenase 3 oxophenynonanoyl CoA	3hpnonacoa[c] + nad[c] -> 3opnonacoa[c] + h[c] + nadh[c]	PP_2136	PP_2136		Fatty Acid Metabolism	0	0	1000	0
HACD14i	3 hydroxyacyl CoA dehydrogenase 3 oxophenyoctanoyl CoA	3hpoctacoa[c] + nad[c] -> 3opoctacoa[c] + h[c] + nadh[c]	PP_2136	PP_2136		Fatty Acid Metabolism	0	0	1000	0
HACD15i	3 hydroxyacyl CoA dehydrogenase 3 oxophenyheptanoyl CoA	3hphpcoa[c] + nad[c] -> 3ophpcoa[c] + h[c] + nadh[c]	PP_2136	PP_2136		Fatty Acid Metabolism	0	0	1000	0
HACD16i	3 hydroxyacyl CoA dehydrogenase 3 oxophenyhexanoyl CoA	3hphxacoa[c] + nad[c] -> 3ophxacoa[c] + h[c] + nadh[c]	PP_2136	PP_2136		Fatty Acid Metabolism	0	0	1000	0
HACD17i	3 hydroxyacyl CoA dehydrogenase 3 oxophenypentanoyl CoA	3hpptcoa[c] + nad[c] -> 3opptcoa[c] + h[c] + nadh[c]	PP_2136	PP_2136		Fatty Acid Metabolism	0	0	1000	0
HACD18i	3 hydroxyacyl CoA dehydrogenase 3 oxophenybutyryl CoA	3hpbcoa[c] + nad[c] -> 3opbcoa[c] + h[c] + nadh[c]	PP_2136	PP_2136		Fatty Acid Metabolism	0	0	1000	0
HACD19i	3 hydroxyacyl CoA dehydrogenase 3 oxo 6acetylthiohexanoyl CoA	3h6athcoa[c] + nad[c] -> 3o6athcoa[c] + h[c] + nadh[c]	( PP_2136 or PP_2214 )	PP_2136 PP_2214		Fatty Acid Metabolism	0	0	1000	0
HACD1i	3 hydroxyacyl CoA dehydrogenase acetoacetyl CoA	3hbcoa[c] + nad[c] -> aacoa[c] + h[c] + nadh[c]	( PP_2136 or PP_2214 or PP_3755 )	PP_2136 PP_2214 PP_3755		Fatty Acid Metabolism	0	0	1000	0
HACD20i	3 hydroxyacyl CoA dehydrogenase 3 oxo 11Z octadecenyl CoA	3hvacccoa[c] + nad[c] -> 3ovacccoa[c] + h[c] + nadh[c]	( PP_2214 or PP_2136 )	PP_2136 PP_2214		Fatty Acid Metabolism	0	0	1000	0
HACD21i	3 hydroxyacyl CoA dehydrogenase 3 oxo 9Z hexadecenyl CoA	3hhdccoa[c] + nad[c] -> 3ohdccoa[c] + h[c] + nadh[c]	( PP_2214 or PP_2136 )	PP_2136 PP_2214		Fatty Acid Metabolism	0	0	1000	0
HACD22i	3 hydroxyacyl CoA dehydrogenase 3 oxo 7Z tetradecenyl CoA	3htdccoa[c] + nad[c] -> 3otdccoa[c] + h[c] + nadh[c]	( PP_2214 or PP_2136 )	PP_2136 PP_2214		Fatty Acid Metabolism	0	0	1000	0
HACD23i	3 hydroxyacyl CoA dehydrogenase 3 oxo 5Z dodedecenyl CoA	3hddccoa[c] + nad[c] -> 3oddccoa[c] + h[c] + nadh[c]	( PP_2214 or PP_2136 )	PP_2136 PP_2214		Fatty Acid Metabolism	0	0	1000	0
HACD24i	3 hydroxyacyl CoA dehydrogenase 3 oxo 9Z octadecenyl CoA	3hodecoa[c] + nad[c] -> 3oodecoa[c] + h[c] + nadh[c]	( PP_2214 or PP_2136 )	PP_2136 PP_2214		Fatty Acid Metabolism	0	0	1000	0
HACD25i	3 hydroxyacyl CoA dehydrogenase 3 oxo 7Z hexadecenyl CoA	3hhdd7coa[c] + nad[c] -> 3ohdd7coa[c] + h[c] + nadh[c]	( PP_2214 or PP_2136 )	PP_2136 PP_2214		Fatty Acid Metabolism	0	0	1000	0
HACD26i	3 hydroxyacyl CoA dehydrogenase 3 oxo 5Z tetradecenyl CoA	3hdd5coa[c] + nad[c] -> 3odd5coa[c] + h[c] + nadh[c]	( PP_2214 or PP_2136 )	PP_2136 PP_2214		Fatty Acid Metabolism	0	0	1000	0
HACD27i	3 hydroxyacyl CoA dehydrogenase 3 oxo 6Z octadecenyl CoA	3hptslacoa[c] + nad[c] -> 3optslacoa[c] + h[c] + nadh[c]	( PP_2214 or PP_2136 )	PP_2136 PP_2214		Fatty Acid Metabolism	0	0	1000	0
HACD28i	3 hydroxyacyl CoA dehydrogenase 3 oxo 4Z hexadecenyl CoA	3hhdd4coa[c] + nad[c] -> 3ohdd4coa[c] + h[c] + nadh[c]	( PP_2214 or PP_2136 )	PP_2136 PP_2214		Fatty Acid Metabolism	0	0	1000	0
HACD29i	3 hydroxyacyl CoA dehydrogenase 3 oxo 9Z 12Z octadec dienyl CoA	3hlnlccoa[c] + nad[c] -> 3olnlccoa[c] + h[c] + nadh[c]	( PP_2214 or PP_2136 )	PP_2136 PP_2214		Fatty Acid Metabolism	0	0	1000	0
HACD2i	3 hydroxyacyl CoA dehydrogenase 3 oxohexanoyl CoA	3hhcoa[c] + nad[c] -> 3ohcoa[c] + h[c] + nadh[c]	( PP_2136 or PP_2214 )	PP_2136 PP_2214		Fatty Acid Metabolism	0	0	1000	0
HACD30i	3 hydroxyacyl CoA dehydrogenase 3 oxo 7Z 10Z hexadec dienyl CoA	3hhd710coa[c] + nad[c] -> 3ohd710coa[c] + h[c] + nadh[c]	( PP_2214 or PP_2136 )	PP_2136 PP_2214		Fatty Acid Metabolism	0	0	1000	0
HACD31i	3 hydroxyacyl CoA dehydrogenase 3 oxo 5Z 8Z tetradec dienyl CoA	3hhd58coa[c] + nad[c] -> 3ohd58coa[c] + h[c] + nadh[c]	( PP_2214 or PP_2136 )	PP_2136 PP_2214		Fatty Acid Metabolism	0	0	1000	0
HACD32i	3 hydroxyacyl CoA dehydrogenase 3 oxo 6Z dodedecenyl CoA	3hdd6coa[c] + nad[c] -> 3odd6coa[c] + h[c] + nadh[c]	( PP_2214 or PP_2136 )	PP_2136 PP_2214		Fatty Acid Metabolism	0	0	1000	0
HACD33i	3 hydroxyacyl CoA dehydrogenase 3 oxo 4Z decenyl CoA	3hdec4coa[c] + nad[c] -> 3odec4coa[c] + h[c] + nadh[c]	( PP_2214 or PP_2136 )	PP_2136 PP_2214		Fatty Acid Metabolism	0	0	1000	0
HACD3i	3 hydroxyacyl CoA dehydrogenase 3 oxooctanoyl CoA	3hocoa[c] + nad[c] -> 3oocoa[c] + h[c] + nadh[c]	( PP_2136 or PP_2214 )	PP_2136 PP_2214		Fatty Acid Metabolism	0	0	1000	0
HACD4i	3 hydroxyacyl CoA dehydrogenase 3 oxodecanoyl CoA	3hdcoa[c] + nad[c] -> 3odcoa[c] + h[c] + nadh[c]	( PP_2136 or PP_2214 )	PP_2136 PP_2214		Fatty Acid Metabolism	0	0	1000	0
HACD5i	3 hydroxyacyl CoA dehydrogenase 3 oxododecanoyl CoA	3hddcoa[c] + nad[c] -> 3oddcoa[c] + h[c] + nadh[c]	( PP_2136 or PP_2214 )	PP_2136 PP_2214		Fatty Acid Metabolism	0	0	1000	0
HACD6i	3 hydroxyacyl CoA dehydrogenase 3 oxotetradecanoyl CoA	3htdcoa[c] + nad[c] -> 3otdcoa[c] + h[c] + nadh[c]	( PP_2136 or PP_2214 )	PP_2136 PP_2214		Fatty Acid Metabolism	0	0	1000	0
HACD7i	3 hydroxyacyl CoA dehydrogenase 3 oxohexadecanoyl CoA	3hhdcoa[c] + nad[c] -> 3ohdcoa[c] + h[c] + nadh[c]	( PP_2136 or PP_2214 )	PP_2136 PP_2214		Fatty Acid Metabolism	0	0	1000	0
HACD8i	3 hydroxyacyl CoA dehydrogenase 3 oxooctadecanoyl CoA	3hodcoa[c] + nad[c] -> 3oodcoa[c] + h[c] + nadh[c]	( PP_2136 or PP_2217 )	PP_2136 PP_2217		Fatty Acid Metabolism	0	0	1000	0
HACD9	3 hydroxyacyl CoA dehydrogenase 2 Methylacetoacetyl CoA	3hmbcoa[c] + nad[c] <=> 2maacoa[c] + h[c] + nadh[c]				Valine leucine and isoleucine degradation	1	-1000	1000	0
HACD9i	3 hydroxyacyl CoA dehydrogenase 3 oxovaleryl CoA	3hptcoa[c] + nad[c] -> 3optcoa[c] + h[c] + nadh[c]	( PP_2214 or PP_2136 )	PP_2136 PP_2214		Fatty Acid Metabolism	0	0	1000	0
HADPCOADH3	3 hydroxyadipyl CoA dehydrogenase NAD	3hadpcoa[c] + nad[c] <=> h[c] + nadh[c] + oxadpcoa[c]	PP_3282	PP_3282		Aromatic Compounds Degradation Phenylacetyl CoA Catabolom	1	-1000	1000	0
HAT40tex	S 3 Hydroxyacetylthio acid transport diffusion C40 extracellularperiplasm	3h4atb[p] <=> 3h4atb[e]				Transport Outer Membrane	1	-1000	1000	0
HAT40tpp	S 3 Hydroxyacetylthio acid transport diffusion C40 periplasm	3h4atb[p] <=> 3h4atb[c]				Transport Inner Membrane	1	-1000	1000	0
HATBH	3 Hydroxy 4 Acetylthiobutanoyl CoA Hydrolase	3h4atbcoa[c] + h2o[c] -> 3h4atb[c] + coa[c] + h[c]	PP_4762	PP_4762		PHAs Metabolism	0	0	1000	0
HBZOPT	Hydroxybenzoate octaprenyltransferase	4hbz[c] + octdp[c] -> 3ophb[c] + ppi[c]	PP_5318	PP_5318		Cofactor and Prosthetic Group Biosynthesis Ubiquinone biosynthesis	0	0	1000	0
HCO3E	HCO3 equilibration reaction	co2[c] + h2o[c] <=> h[c] + hco3[c]	PP_0100	PP_0100		Unassigned	1	-1000	1000	0
HCYSMT	homocysteine S methyltransferase	amet[c] + hcys_L[c] -> ahcys[c] + h[c] + met_L[c]	PP_0658	PP_0658		Methionine Metabolism	0	0	1000	0
HCYSMT2	Homocysteine Methyltransferase	hcys_L[c] + mmet[c] -> h[c] + 2 met_L[c]	PP_0658	PP_0658		Methionine Metabolism	0	0	1000	0
HCYStabcpp	L hcys L transport via ABC system periplasm	atp[c] + h2o[c] + hcys_L[p] -> adp[c] + h[c] + hcys_L[c] + pi[c]				Transport ABC system	0	0	1000	0
HCYStex	Homocysteine transport extracellular	hcys_L[e] <=> hcys_L[p]				Transport Outer Membrane	1	-1000	1000	0
HDCAtexi	Hexadecanoate transport via facilitated irreversible diffusion extracellular to periplasm	hdca[e] -> hdca[p]	PP_1689	PP_1689		Transport Outer Membrane	0	0	1000	0
HDCEAtexi	Hexadecenoate transport via facilitated irreversible diffusion extracellular to periplasm	hdcea[e] -> hdcea[p]	PP_1689	PP_1689		Transport Outer Membrane	0	0	1000	0
HDCOAI	hexadecenoyl coa cis trans isomerization	hdcoa[c] -> hdd2coa[c]	PP_2136	PP_2136		Fatty Acid Metabolism	0	0	1000	0
HEMEOS	Heme O synthase	frdp[c] + h2o[c] + pheme[c] -> hemeO[c] + ppi[c]	( PP_0816 or PP_0110 )	PP_0110 PP_0816		Cofactor and Prosthetic Group Biosynthesis Porphyrin and Chlorophyll Metabolism	0	0	1000	0
HEPCT	LPS heptose carbamoyltransferase LPS core P putida synthesis	cbp[c] + phethapphlipa[c] -> h[c] + icore_kt[c] + pi[c]	PP_4944	PP_4944		Cell Envelope Biosynthesis LPBiosynthesis	0	0	1000	0
HEPK1_kt	LPS heptose kinase I P putida LPS core synthesis	atp[c] + hhlipa_kt[c] -> adp[c] + h[c] + hphlipa_kt[c]	PP_0344	PP_0344		Cell Envelope Biosynthesis LPBiosynthesis	0	0	1000	0
HEPK2_kt	LPS heptose kinase II Pputida LPS core synthesis	atp[c] + hphlipa_kt[c] -> adp[c] + h[c] + hpphlipa_kt[c]	( PP_0346 or PP_0345 )	PP_0345 PP_0346		Cell Envelope Biosynthesis LPBiosynthesis	0	0	1000	0
HEPK3_kt	LPS heptose kinase III Pputida LPS core synthesis	atp[c] + hethapphlipa[c] -> adp[c] + h[c] + phethapphlipa[c]	( PP_0345 or PP_0346 )	PP_0345 PP_0346		Cell Envelope Biosynthesis LPBiosynthesis	0	0	1000	0
HEPT1_kt	heptosyltransferase I LPS core synthesis	adphep_LD[c] + lipa_oh[c] -> adp[c] + h[c] + hlipa_kt[c]	PP_0342	PP_0342		Cell Envelope Biosynthesis Lipid A Biosynthesis	0	0	1000	0
HEPT2_kt	heptosyltransferase II LPS core synthesis	adphep_LD[c] + hlipa_kt[c] -> adp[c] + h[c] + hhlipa_kt[c]	PP_0341	PP_0341		Cell Envelope Biosynthesis Lipid A Biosynthesis	0	0	1000	0
HEX1	hexokinase D glucoseATP	atp[c] + glc_D[c] -> adp[c] + g6p[c] + h[c]	PP_1011	PP_1011		Glycolysis	0	0	1000	0
HG2t3pp	mercury Hg2 transport out via proton antiport periplasm	h[p] + hg2[c] -> h[c] + hg2[p]	PP_4774	PP_4774		Heavy Metal Tolerance	0	0	1000	0
HG2tex	mercury Hg2 transport via diffusion extracellular to periplasm	hg2[e] <=> hg2[p]				Transport Outer Membrane	1	-1000	1000	0
HG2tppi	mercury Hg2 transport via diffusion periplasm to cytoplasm	hg2[p] -> hg2[c]				Transport Inner Membrane	0	0	1000	0
HGENTISt2pp	Homogentisate transport in via proton symport periplam	h[p] + hgentis[p] -> h[c] + hgentis[c]				Transport Inner Membrane	0	0	1000	0
HGENTIStex	Homogentisate transport via diffusion extracellular to periplasm	hgentis[e] <=> hgentis[p]				Transport Outer Membrane	1	-1000	1000	0
HGNTOR	Homogentisateoxygen 1 2 oxidoreductase decyclizing	hgentis[c] + o2[c] -> 4mlacac[c] + h[c]	PP_4621	PP_4621		Aromatic Compounds Degradation Homogentisate pathway	0	0	1000	0
HIBDkt	3 hydroxyisobutyrate dehydrogenase	3hmp[c] + nad[c] -> h[c] + mmtsa[c] + nadh[c]	PP_4666	PP_4666		Valine leucine and isoleucine degradation	0	0	1000	0
HISD	histidase	his_L[c] -> nh4[c] + urcan[c]	PP_5032	PP_5032		Histidine Metabolism	0	0	1000	0
HISGLYabcpp	L Histidinylglycine His Gly transport via ABC system periplasm	atp[c] + h2o[c] + hisgly[p] -> adp[c] + h[c] + hisgly[c] + pi[c]	( ( PP_0882 or PP_0884 or PP_0885 ) and PP_0881 and PP_0880 and PP_0879 and PP_0878 )	PP_0878 PP_0879 PP_0880 PP_0881 PP_0882 PP_0884 PP_0885		Transport ABC system	0	0	1000	0
HISGLYtex	L Histidinylglycine transport via diffusion extracellular to periplasm	hisgly[e] <=> hisgly[p]	PP_0883	PP_0883		Transport Outer Membrane	1	-1000	1000	0
HISHISabcpp	L Histidinylhistidine His His transport via ABC system periplasm	atp[c] + h2o[c] + hishis[p] -> adp[c] + h[c] + hishis[c] + pi[c]	( ( PP_0882 or PP_0884 or PP_0885 ) and PP_0881 and PP_0880 and PP_0879 and PP_0878 )	PP_0878 PP_0879 PP_0880 PP_0881 PP_0882 PP_0884 PP_0885		Transport ABC system	0	0	1000	0
HISHIStex	L Histidinylhistidine transport via diffusion extracellular to periplasm	hishis[e] <=> hishis[p]	PP_0883	PP_0883		Transport Outer Membrane	1	-1000	1000	0
HISTD	histidinol dehydrogenase	h2o[c] + histd[c] + 2 nad[c] -> 3 h[c] + his_L[c] + 2 nadh[c]	PP_0966	PP_0966		Histidine Metabolism	0	0	1000	0
HISTP	histidinol phosphatase	h2o[c] + hisp[c] -> histd[c] + pi[c]	PP_0059	PP_0059		Histidine Metabolism	0	0	1000	0
HISTRS	Histidyl tRNA synthetase	atp[c] + his_L[c] + trnahis[c] -> amp[c] + histrna[c] + ppi[c]	PP_0854	PP_0854		tRNA Charging	0	0	1000	0
HISabcpp	L histidine transport via ABC system periplasm	atp[c] + h2o[c] + his_L[p] -> adp[c] + h[c] + his_L[c] + pi[c]	( PP_1297 and PP_1299 and PP_1300 and PP_1298 )	PP_1297 PP_1298 PP_1299 PP_1300		Transport ABC system	0	0	1000	0
HISt2rpp	L histidine reversible transport via proton symport periplasm	h[p] + his_L[p] <=> h[c] + his_L[c]	( PP_0927 or PP_4492 )	PP_0927 PP_4492		Transport Inner Membrane	1	-1000	1000	0
HIStex	L histidine transport via diffusion extracellular to periplasm	his_L[e] <=> his_L[p]	PP_0799	PP_0799		Transport Outer Membrane	1	-1000	1000	0
HIUHY	hydroxyisourate hydrolase	h2o[c] + hiu[c] <=> ohcu[c]	PP_4285	PP_4285		Alternate Carbon and Nitrogen source Nucleotide Metabolism	1	-1000	1000	0
HMBS	hydroxymethylbilane synthase	h2o[c] + 4 ppbng[c] -> hmbil[c] + 4 nh4[c]	PP_0186	PP_0186		Cofactor and Prosthetic Group Biosynthesis Porphyrin and Chlorophyll Metabolism	0	0	1000	0
HMGL	hydroxymethylglutaryl CoA lyase	hmgcoa[c] -> acac[c] + accoa[c]	PP_3540	PP_3540		Butanoate Metabolism	0	0	1000	0
HMPK1	hydroxymethylpyrimidine kinase ATP	4ahmmp[c] + atp[c] -> 4ampm[c] + adp[c] + h[c]	PP_4782	PP_4782		Cofactor and Prosthetic Group Biosynthesis Thiamine Metabolism	0	0	1000	0
HMSD	2 Hydroxymuconate semialdehyde	2hmcnsad[c] + h2o[c] + nad[c] -> 2hmc[c] + 3 h[c] + nadh[c]	pWW0_096	pWW0_096		Aromatic Compounds Degradation Toluene Pathway	0	0	1000	0
HMSD2	2 Hydroxymuconate semialdehyde	h2o[c] + hmccms[c] + nad[c] -> 2 h[c] + hmccm[c] + nadh[c]	pWW0_096	pWW0_096		Aromatic Compounds Degradation Toluene Pathway	0	0	1000	0
HMSH	2 hydroxymuconic semi aldehyde	2hmcnsad[c] + h2o[c] -> for[c] + 2 h[c] + op4en[c]	pWW0_095	pWW0_095		Aromatic Compounds Degradation Toluene Pathway	0	0	1000	0
HMSH2	2 hydroxymuconic semi aldehyde p xylene	h2o[c] + hmccms[c] -> 2hchd[c] + for[c] + h[c]	pWW0_095	pWW0_095		Aromatic Compounds Degradation Toluene Pathway	0	0	1000	0
HMSH3	2 hydroxymuconic semi aldehyde m xylene	cchoxod[c] + h2o[c] -> ac[c] + chpd[c] + h[c]	pWW0_095	pWW0_095		Aromatic Compounds Degradation Toluene Pathway	0	0	1000	0
HOMt2pp	L homoserineserine efflux via proton symport	h[p] + hom_L[c] -> h[c] + hom_L[p]	PP_2239	PP_2239		Transport Inner Membrane	0	0	1000	0
HOMtex	L homoserine transport via diffusion extracellular to periplasm	hom_L[e] <=> hom_L[p]				Transport Outer Membrane	1	-1000	1000	0
HOMtpp	L homoserine via proton symport	h[p] + hom_L[p] -> h[c] + hom_L[c]				Transport Inner Membrane	0	0	1000	0
HOPNTAL	4 hydroxy 2 oxopentanoate aldolase	4h2opntn[c] -> acald[c] + pyr[c]	pWW0_092	pWW0_092		Aromatic Compounds Degradation Toluene Pathway	0	0	1000	0
HOPNTAL2	4 hydroxy 2 oxopentanoate aldolase p xylene	4hoxoh[c] -> ppal[c] + pyr[c]	pWW0_092	pWW0_092		Aromatic Compounds Degradation Toluene Pathway	0	0	1000	0
HOPNTAL3	4 hydroxy 2 oxopentanoate aldolase m xylene	4h2oxov[c] -> acald[c] + pyr[c]	pWW0_092	pWW0_092		Aromatic Compounds Degradation Toluene Pathway	0	0	1000	0
HOXG	Heme oxygenase 1	5 h[c] + 3 nadph[c] + 3 o2[c] + pheme[c] -> biliverd[c] + co[c] + fe2[c] + 3 h2o[c] + 3 nadp[c]	( PP_1005 or PP_2582 )	PP_1005 PP_2582		Iron uptake and metabolism	0	0	1000	0
HPAtexi	heptanoate transport via diffusion extracellular to periplasm	hpa[e] -> hpa[p]	PP_1689	PP_1689		Transport Outer Membrane	0	0	1000	0
HPPK	2 amino 4 hydroxy 6 hydroxymethyldihydropteridine diphosphokinase	2ahhmp[c] + atp[c] -> 2ahhmd[c] + amp[c] + h[c]	( PP_4698 or PP_0393 )	PP_0393 PP_4698		Cofactor and Prosthetic Group Biosynthesis Folate Biosynthesis	0	0	1000	0
HPYRI	hydroxypyruvate isomerase	hpyr[c] <=> 2h3oppan[c]	PP_4298	PP_4298		Glyoxylate and dicarboxylate metabolism	1	-1000	1000	0
HPYRRy	Hydroxypyruvate reductase NADPH	h[c] + hpyr[c] + nadph[c] -> glyc_R[c] + nadp[c]	PP_4300	PP_4300		Alternate Carbon	0	0	1000	0
HSDy	homoserine dehydrogenase NADPH	hom_L[c] + nadp[c] <=> aspsa[c] + h[c] + nadph[c]	( PP_0664 or PP_1470 )	PP_0664 PP_1470		Lysine Biosynthesis	1	-1000	1000	0
HSERTA	homoserine O trans acetylase	accoa[c] + hom_L[c] <=> achms[c] + coa[c]	( PP_5097 and PP_5098 )	PP_5097 PP_5098		Methionine Metabolism	1	-1000	1000	0
HSK	homoserine kinase	atp[c] + hom_L[c] -> adp[c] + h[c] + phom[c]	PP_0121	PP_0121		Glycine Serine and threonine metabolism	0	0	1000	0
HSTPT	histidinol phosphate transaminase	glu_L[c] + imacp[c] -> akg[c] + hisp[c]	PP_0967	PP_0967		Histidine Metabolism	0	0	1000	0
HXAND	hypoxanthine dehydrogenase	h2o[c] + hxan[c] + nad[c] -> h[c] + nadh[c] + xan[c]	( PP_4278 and PP_4279 )	PP_4278 PP_4279		Purine Metabolism	0	0	1000	0
HXANt2pp	hypoxanthine transport in via proton symport periplasm	h[p] + hxan[p] -> h[c] + hxan[c]	PP_4284	PP_4284		Transport Inner Membrane	0	0	1000	0
HXAtexi	Hexanoate transport via diffusion extracellular to periplasm	hxa[e] -> hxa[p]	PP_1689	PP_1689		Transport Outer Membrane	0	0	1000	0
HXPRT	hypoxanthine phosphoribosyltransferase Hypoxanthine	hxan[c] + prpp[c] -> imp[c] + ppi[c]	PP_0747	PP_0747		Purine Metabolism	0	0	1000	0
HYGBDIAS	hydrogenobyrinic acid a c diamide synthase glutamine hydrolysing	2 atp[c] + 2 gln_L[c] + h2o[c] + hgbyr[c] -> 2 adp[c] + 2 glu_L[c] + 2 h[c] + hgbam[c] + ppi[c]	PP_1673	PP_1673		Cofactor and Prosthetic Group Biosynthesis Porphyrin and Chlorophyll Metabolism	0	0	1000	0
HYXNtex	Hypoxanthine transport via diffusion extracellular to periplasm	hxan[e] <=> hxan[p]				Transport Outer Membrane	1	-1000	1000	0
Htex	proton transport via diffusion extracellular to periplasm	h[e] <=> h[p]				Transport Outer Membrane	1	-1000	1000	0
I2FE2SR	ISC 2Fe 2S regeneration	2fe1s[c] + iscssh[c] + iscu[c] -> 4 h[c] + iscs[c] + iscu_2fe2s[c]	( ( PP_0842 or PP_2435 ) and PP_0843 )	PP_0842 PP_0843 PP_2435		Cofactor and Prosthetic Group Biosynthesis Feclusters metabolism	0	0	1000	0
I2FE2SS2fdx	ISC 2Fe 2S Synthesis II	2 fdxr_22[c] + 2 fe2[c] + 2 iscssh[c] + iscu_2fe2s[c] -> 2 fdxo_22[c] + 4 h[c] + 2 iscs[c] + iscu_2fe2s2[c]	( PP_0847 and PP_0844 and ( PP_0842 or PP_2435 ) and PP_0843 )	PP_0842 PP_0843 PP_0844 PP_0847 PP_2435		Cofactor and Prosthetic Group Biosynthesis Feclusters metabolism	0	0	1000	0
I2FE2SSfdx	ISC 2Fe 2S Synthesis	2 fdxr_22[c] + 2 fe2[c] + 2 iscssh[c] + iscu[c] -> 2 fdxo_22[c] + 4 h[c] + 2 iscs[c] + iscu_2fe2s[c]	( PP_0847 and PP_0844 and ( PP_0842 or PP_2435 ) and PP_0843 )	PP_0842 PP_0843 PP_0844 PP_0847 PP_2435		Cofactor and Prosthetic Group Biosynthesis Feclusters metabolism	0	0	1000	0
I2FE2ST	ISC 2Fe 2S Transfer	4 h[c] + iscu_2fe2s[c] -> 2fe2s[c] + iscu[c]	( PP_0844 and PP_0843 )	PP_0843 PP_0844		Cofactor and Prosthetic Group Biosynthesis Feclusters metabolism	0	0	1000	0
I4FE4SRfdx	ISC 4Fe 4S Reduction	2 fdxr_22[c] + 4 h[c] + iscu_2fe2s2[c] -> 2 fdxo_22[c] + iscu_4fe4s[c]	( PP_0847 and PP_0843 )	PP_0843 PP_0847		Cofactor and Prosthetic Group Biosynthesis Feclusters metabolism	0	0	1000	0
I4FE4ST	ISC 4Fe 4S Transfer	4 h[c] + iscu_4fe4s[c] -> 4fe4s[c] + iscu[c]	( PP_0844 and PP_0843 )	PP_0843 PP_0844		Cofactor and Prosthetic Group Biosynthesis Feclusters metabolism	0	0	1000	0
ICDHyr	isocitrate dehydrogenase NADP	icit[c] + nadp[c] <=> akg[c] + co2[c] + nadph[c]	( PP_4012 or PP_4011 )	PP_4011 PP_4012		TCA Cycle	1	-1000	1000	0
ICITt4pp	citrate transport via sodium symport periplasm	icit[p] + na1[p] -> icit[c] + na1[c]	( PP_1416 and PP_1417 and PP_1418 )	PP_1416 PP_1417 PP_1418		Transport Inner Membrane	0	0	1000	0
ICITt_kt	isocitrate transport in via proton symport	h[p] + icit[p] <=> h[c] + icit[c]	( PP_2057 or PP_0147 or PP_2703 )	PP_0147 PP_2057 PP_2703		Transport Inner Membrane	1	-1000	1000	0
ICITtex	isocitrate transport external	icit[e] <=> icit[p]	( PP_1419 or PP_2058 )	PP_1419 PP_2058		Transport Outer Membrane	1	-1000	1000	0
ICL	Isocitrate lyase	icit[c] -> glx[c] + succ[c]	PP_4116	PP_4116		TCA Cycle	0	0	1000	0
ICYSDS	ISC Cysteine desulfuration	cys_L[c] + iscs[c] -> ala_L[c] + iscssh[c]	( PP_0842 or PP_2435 )	PP_0842 PP_2435		Cofactor and Prosthetic Group Biosynthesis Feclusters metabolism	0	0	1000	0
IG3PS	Imidazole glycerol 3 phosphate synthase	gln_L[c] + prlp[c] -> aicar[c] + eig3p[c] + glu_L[c] + h[c]	( PP_0293 and PP_0290 )	PP_0290 PP_0293		Histidine Metabolism	0	0	1000	0
IGPDH	imidazoleglycerol phosphate dehydratase	eig3p[c] -> h2o[c] + imacp[c]	PP_0289	PP_0289		Histidine Metabolism	0	0	1000	0
IGPS	indole 3 glycerol phosphate synthase	2cpr5p[c] + h[c] -> 3ig3p[c] + co2[c] + h2o[c]	PP_0422	PP_0422		Phenylalanine Tyrosine Tryptophan Biosynthesis	0	0	1000	0
ILEDHr	Valine dehydrogenase	h2o[c] + ile_L[c] + nad[c] <=> 3mop[c] + h[c] + nadh[c] + nh4[c]	PP_4617	PP_4617		Valine Leucine and Isoleucine Metabolism	1	-1000	1000	0
ILETA	isoleucine transaminase	akg[c] + ile_L[c] <=> 3mop[c] + glu_L[c]	PP_3511	PP_3511		Valine leucine and isoleucine degradation	1	-1000	1000	0
ILETRS	Isoleucyl tRNA synthetase	atp[c] + ile_L[c] + trnaile[c] -> amp[c] + iletrna[c] + ppi[c]	PP_0603	PP_0603		tRNA Charging	0	0	1000	0
ILEabcpp	L isoleucine transport via ABC system periplasm	atp[c] + h2o[c] + ile_L[p] -> adp[c] + h[c] + ile_L[c] + pi[c]	( ( PP_1137 and PP_1138 and PP_1139 and PP_1140 and PP_1141 ) or ( PP_4863 and PP_4864 and PP_4866 and PP_4867 and PP_4865 ) or ( PP_1297 and PP_1299 and PP_1300 and PP_1298 ) )	PP_1137 PP_1138 PP_1139 PP_1140 PP_1141 PP_1297 PP_1298 PP_1299 PP_1300 PP_4863 PP_4864 PP_4865 PP_4866 PP_4867		Transport ABC system	0	0	1000	0
ILEt2rpp	L isoleucine reversible transport via proton symport periplasm	h[p] + ile_L[p] <=> h[c] + ile_L[c]	PP_4184	PP_4184		Transport Inner Membrane	1	-1000	1000	0
ILEtex	L isoleucine transport via diffusion extracellular to periplasm	ile_L[e] <=> ile_L[p]				Transport Outer Membrane	1	-1000	1000	0
IMPC	IMP cyclohydrolase	h2o[c] + imp[c] <=> fprica[c]	PP_4822	PP_4822		Purine Metabolism	1	-1000	1000	0
IMPD	IMP dehydrogenase	h2o[c] + imp[c] + nad[c] -> h[c] + nadh[c] + xmp[c]	PP_1031	PP_1031		Purine Metabolism	0	0	1000	0
IND3ACtex	indole 3 acetate transport exterior	ind3ac[p] <=> ind3ac[e]				Transport Outer Membrane	1	-1000	1000	0
IND3ACtpp	indole 3 acetic acid export periplasm	h[p] + ind3ac[c] -> h[c] + ind3ac[p]	( PP_3561 or PP_0926 )	PP_0926 PP_3561		Transport solvent extrusion	0	0	1000	0
INDOLEt5	Indole transport out via proton antiport cytosolexternal	h[p] + indole[c] -> h[c] + indole[e]	( ( PP_1386 and PP_1385 and PP_1384 ) or ( PP_0958 and PP_0959 and PP_0960 ) )	PP_0958 PP_0959 PP_0960 PP_1384 PP_1385 PP_1386		Transport solvent extrusion	0	0	1000	0
INDOLEt6	Indole transport out via proton antiport periplasmexternal	h[p] + indole[p] -> h[c] + indole[e]	( ( PP_1386 and PP_1385 and PP_1384 ) or ( PP_0958 and PP_0959 and PP_0960 ) )	PP_0958 PP_0959 PP_0960 PP_1384 PP_1385 PP_1386		Transport solvent extrusion	0	0	1000	0
INDOLEtex	Indole transport via diffusion extracellular to periplasm	indole[e] <=> indole[p]				Transport Outer Membrane	1	-1000	1000	0
INDOLEtpp	Indole transport diffusion irreversible	indole[p] -> indole[c]				Transport Inner Membrane	0	0	1000	0
INSH	Inosine hydrolase	h2o[c] + ins[c] -> hxan[c] + rib_D[c]	PP_2460	PP_2460		Purine Metabolism	0	0	1000	0
INStex	inosine transport via diffusion extracellular to periplasm	ins[e] <=> ins[p]	( PP_4291 or PP_4293 )	PP_4291 PP_4293		Transport Outer Membrane	1	-1000	1000	0
IPDDI	isopentenyl diphosphate D isomerase	ipdp[c] <=> dmpp[c]	PP_0565	PP_0565		Cofactor and Prosthetic Group Biosynthesis Terpenoid backbone biosynthesis	1	-1000	1000	0
IPDPS	1 hydroxy 2 methyl 2 E butenyl 4 diphosphate reductase ipdp	h2mb4p[c] + h[c] + nadh[c] -> h2o[c] + ipdp[c] + nad[c]	PP_0606	PP_0606		Cofactor and Prosthetic Group Biosynthesis Terpenoid backbone biosynthesis	0	0	1000	0
IPMD	3 isopropylmalate dehydrogenase	3c2hmp[c] + nad[c] -> 3c4mop[c] + h[c] + nadh[c]	PP_1988	PP_1988		Valine Leucine and Isoleucine Metabolism	0	0	1000	0
IPPMIa	3 isopropylmalate dehydratase	3c2hmp[c] <=> 2ippm[c] + h2o[c]	( PP_1985 and PP_1986 )	PP_1985 PP_1986		Valine Leucine and Isoleucine Metabolism	1	-1000	1000	0
IPPMIb	2 isopropylmalate hydratase	2ippm[c] + h2o[c] <=> 3c3hmp[c]	( PP_1985 and PP_1986 )	PP_1985 PP_1986		Valine Leucine and Isoleucine Metabolism	1	-1000	1000	0
IPPS	2 isopropylmalate synthase	3mob[c] + accoa[c] + h2o[c] -> 3c3hmp[c] + coa[c] + h[c]	PP_1025	PP_1025		Valine Leucine and Isoleucine Metabolism	0	0	1000	0
ISETACabcpp	isethionate transport via ABC system periplasm	atp[c] + h2o[c] + isetac[p] -> adp[c] + h[c] + isetac[c] + pi[c]	( ( PP_0237 and PP_0240 and PP_0239 ) or ( PP_0233 and PP_0232 and PP_0231 ) )	PP_0231 PP_0232 PP_0233 PP_0237 PP_0239 PP_0240		Transport ABC system	0	0	1000	0
ISETACtex	isethionate transport via diffusion extracellular to periplasm	isetac[e] <=> isetac[p]	PP_0234	PP_0234		Transport Outer Membrane	1	-1000	1000	0
ISOAML	isoamylase	bglyg4n[c] + h2o[c] -> maltttr[c]	PP_4055	PP_4055		Starch and Sucrose Metabolism	0	0	1000	0
IVCS	Isovaleryl CoA synthetase	3mb[c] + atp[c] + coa[c] -> amp[c] + ivcoa[c] + ppi[c]	PP_4063	PP_4063		Valine leucine and isoleucine degradation	0	0	1000	0
IZPN	imidazolonepropionase	4izp[c] + h2o[c] -> forglu[c] + h[c]	PP_5030	PP_5030		Histidine Metabolism	0	0	1000	0
KARA1	ketol acid reductoisomerase 2 3 dihydroxy 3 methylbutanoate	23dhmb[c] + nadp[c] <=> alac_S[c] + h[c] + nadph[c]	PP_4678	PP_4678		Valine Leucine and Isoleucine Metabolism	1	-1000	1000	0
KARA2	ketol acid reductoisomerase 2 Acetolactate	2ahbut[c] + h[c] + nadph[c] <=> 23dhmp[c] + nadp[c]	PP_4678	PP_4678		Valine Leucine and Isoleucine Metabolism	1	-1000	1000	0
KAS14	beta ketoacyl ACP synthase	acACP[c] + h[c] + malACP[c] -> ACP[c] + actACP[c] + co2[c]	PP_4175	PP_4175		Fatty Acid Biosynthesis	0	0	1000	0
KAS15	beta ketoacyl ACP synthase 2	accoa[c] + h[c] + malACP[c] -> actACP[c] + co2[c] + coa[c]	( PP_4379 or PP_4545 )	PP_4379 PP_4545		Fatty Acid Biosynthesis	0	0	1000	0
KAT1	3 ketoacyl CoA thiolase	aacoa[c] + coa[c] -> 2 accoa[c]	( PP_2137 or PP_2215 )	PP_2137 PP_2215		Fatty Acid Metabolism	0	0	1000	0
KAT10	acetyl CoA C acyltransferase 3 oxoheptaryl CoA	3ohpcoa[c] + coa[c] -> accoa[c] + ptcoa[c]	( PP_2137 or PP_2215 )	PP_2137 PP_2215		Fatty Acid Metabolism	0	0	1000	0
KAT11	acetyl CoA C acyltransferase 3 oxononaryl CoA	3ononacoa[c] + coa[c] -> accoa[c] + hpcoa[c]	( PP_2137 or PP_2215 )	PP_2137 PP_2215		Fatty Acid Metabolism	0	0	1000	0
KAT12	acetyl CoA C acyltransferase 3 oxophenyldecanoyl CoA	3opdecacoa[c] + coa[c] -> accoa[c] + poctacoa[c]	PP_2137	PP_2137		Fatty Acid Metabolism	0	0	1000	0
KAT13	acetyl CoA C acyltransferase 3 oxophenylnonanoyl CoA	3opnonacoa[c] + coa[c] -> accoa[c] + phpcoa[c]	PP_2137	PP_2137		Fatty Acid Metabolism	0	0	1000	0
KAT14	acetyl CoA C acyltransferase 3 oxophenyloctanoyl CoA	3opoctacoa[c] + coa[c] -> accoa[c] + phxacoa[c]	PP_2137	PP_2137		Fatty Acid Metabolism	0	0	1000	0
KAT15	acetyl CoA C acyltransferase 3 oxophenylheptanoyl CoA	3ophpcoa[c] + coa[c] -> accoa[c] + pptcoa[c]	PP_2137	PP_2137		Fatty Acid Metabolism	0	0	1000	0
KAT16	acetyl CoA C acyltransferase 3 oxophenylhexanoyl CoA	3ophxacoa[c] + coa[c] -> accoa[c] + pbcoa[c]	PP_2137	PP_2137		Fatty Acid Metabolism	0	0	1000	0
KAT17	acetyl CoA C acyltransferase 3 oxophenylpentaoyl CoA	3opptcoa[c] + coa[c] -> accoa[c] + phppcoa[c]	PP_2137	PP_2137		Fatty Acid Metabolism	0	0	1000	0
KAT18	acetyl CoA C acyltransferase 3 oxophenylbutyryl CoA	3opbcoa[c] + coa[c] -> accoa[c] + phaccoa[c]	PP_2137	PP_2137		Fatty Acid Metabolism	0	0	1000	0
KAT19	acetyl CoA C acyltransferase 3 oxo 6 acetylthiohexanoyl CoA	3o6athcoa[c] + coa[c] -> 4atbcoa[c] + accoa[c]	( PP_2215 or PP_2137 )	PP_2137 PP_2215		Fatty Acid Metabolism	0	0	1000	0
KAT2	3 ketoacyl CoA thiolase	3ohcoa[c] + coa[c] -> accoa[c] + btcoa[c]	( PP_2137 or PP_2215 )	PP_2137 PP_2215		Fatty Acid Metabolism	0	0	1000	0
KAT20	acetyl CoA C acyltransferase cis hexadec 9 enoyl CoA	3ovacccoa[c] + coa[c] -> accoa[c] + hdcoa[c]	( PP_2137 or PP_2215 )	PP_2137 PP_2215		Fatty Acid Metabolism	0	0	1000	0
KAT21	acetyl CoA C acyltransferase cis tetradec 7 enoyl CoA	3ohdccoa[c] + coa[c] -> accoa[c] + tdecoa[c]	( PP_2137 or PP_2215 )	PP_2137 PP_2215		Fatty Acid Metabolism	0	0	1000	0
KAT22	acetyl CoA C acyltransferase cis dodedec 5 enoyl CoA C121d5	3otdccoa[c] + coa[c] -> accoa[c] + ddecoa[c]	( PP_2137 or PP_2215 )	PP_2137 PP_2215		Fatty Acid Metabolism	0	0	1000	0
KAT23	acetyl CoA C acyltransferase cis dec 3 enoyl CoA C101d3	3oddccoa[c] + coa[c] -> accoa[c] + decoa[c]	( PP_2215 or PP_2137 )	PP_2137 PP_2215		Fatty Acid Metabolism	0	0	1000	0
KAT24	acetyl CoA C acyltransferase cis hexadec 7 enoyl CoA	3oodecoa[c] + coa[c] -> accoa[c] + hdd7coa[c]	( PP_2137 or PP_2215 )	PP_2137 PP_2215		Fatty Acid Metabolism	0	0	1000	0
KAT25	acetyl CoA C acyltransferase cis tetradec 5 enoyl CoA	3ohdd7coa[c] + coa[c] -> accoa[c] + tded5coa[c]	( PP_2137 or PP_2215 )	PP_2137 PP_2215		Fatty Acid Metabolism	0	0	1000	0
KAT26	acetyl CoA C acyltransferase cis dodedec 3 enoyl CoA C121d3	3odd5coa[c] + coa[c] -> accoa[c] + dded3coa[c]	( PP_2137 or PP_2215 )	PP_2137 PP_2215		Fatty Acid Metabolism	0	0	1000	0
KAT27	acetyl CoA C acyltransferase cis hexadec 4 enoyl CoA	3optslacoa[c] + coa[c] -> accoa[c] + hdd4coa[c]	( PP_2137 or PP_2215 )	PP_2137 PP_2215		Fatty Acid Metabolism	0	0	1000	0
KAT28	acetyl CoA C acyltransferase cis tetradec 2 enoyl CoA	3ohdd4coa[c] + coa[c] -> accoa[c] + tde_2Z_coa[c]	( PP_2137 or PP_2215 )	PP_2137 PP_2215		Fatty Acid Metabolism	0	0	1000	0
KAT29	acetyl CoA C acyltransferase cis cis hexadec 7 10 dienoyl CoA	3olnlccoa[c] + coa[c] -> accoa[c] + hd_7_10_coa[c]	( PP_2137 or PP_2215 )	PP_2137 PP_2215		Fatty Acid Metabolism	0	0	1000	0
KAT3	3 ketoacyl CoA thiolase	3oocoa[c] + coa[c] -> accoa[c] + hxcoa[c]	( PP_2137 or PP_2215 )	PP_2137 PP_2215		Fatty Acid Metabolism	0	0	1000	0
KAT30	acetyl CoA C acyltransferase cis cis tetradec 5 8 dienoyl CoA	3ohd710coa[c] + coa[c] -> accoa[c] + td_5_8_coa[c]	( PP_2137 or PP_2215 )	PP_2137 PP_2215		Fatty Acid Metabolism	0	0	1000	0
KAT31	acetyl CoA C acyltransferase cis cis dodedec 3 6 dienoyl CoA	3ohd58coa[c] + coa[c] -> accoa[c] + dd_3_6_coa[c]	( PP_2137 or PP_2215 )	PP_2137 PP_2215		Fatty Acid Metabolism	0	0	1000	0
KAT32	acetyl CoA C acyltransferase 4 cis decenoyl CoA	3odd6coa[c] + coa[c] -> accoa[c] + dec4coa[c]	( PP_2137 or PP_2215 )	PP_2137 PP_2215		Fatty Acid Metabolism	0	0	1000	0
KAT4	3 ketoacyl CoA thiolase	3odcoa[c] + coa[c] -> accoa[c] + occoa[c]	( PP_2137 or PP_2215 )	PP_2137 PP_2215		Fatty Acid Metabolism	0	0	1000	0
KAT5	3 ketoacyl CoA thiolase	3oddcoa[c] + coa[c] -> accoa[c] + dcacoa[c]	( PP_2137 or PP_2215 )	PP_2137 PP_2215		Fatty Acid Metabolism	0	0	1000	0
KAT6	3 ketoacyl CoA thiolase	3otdcoa[c] + coa[c] -> accoa[c] + ddcacoa[c]	( PP_2137 or PP_2215 )	PP_2137 PP_2215		Fatty Acid Metabolism	0	0	1000	0
KAT7	3 ketoacyl CoA thiolase	3ohdcoa[c] + coa[c] -> accoa[c] + tdcoa[c]	( PP_2137 or PP_2215 )	PP_2137 PP_2215		Fatty Acid Metabolism	0	0	1000	0
KAT8	3 ketoacyl CoA thiolase	3oodcoa[c] + coa[c] -> accoa[c] + pmtcoa[c]	( PP_2137 or PP_2215 )	PP_2137 PP_2215		Fatty Acid Metabolism	0	0	1000	0
KAT9	acetyl CoA C acyltransferase 3 oxovaleryl CoA	3optcoa[c] + coa[c] -> accoa[c] + ppcoa[c]	( PP_2137 or PP_2215 )	PP_2137 PP_2215		Fatty Acid Metabolism	0	0	1000	0
KDOCT2	3 deoxy manno octulosonate cytidylyltransferase	ctp[c] + kdo[c] -> ckdo[c] + ppi[c]	PP_1902	PP_1902		Cell Envelope Biosynthesis	0	0	1000	0
KDOPP	3 deoxy manno octulosonate 8 phosphatase	h2o[c] + kdo8p[c] -> kdo[c] + pi[c]	PP_0956	PP_0956		Cell Envelope Biosynthesis	0	0	1000	0
KDOPS	3 deoxy D manno octulosonic acid 8 phosphate synthase	ara5p[c] + h2o[c] + pep[c] -> kdo8p[c] + pi[c]	( PP_1611 or PP_1807 )	PP_1611 PP_1807		Cell Envelope Biosynthesis	0	0	1000	0
Kabcpp	Potassium ABC transporter periplasm	atp[c] + h2o[c] + k[p] -> adp[c] + h[c] + k[c] + pi[c]	( PP_4161 and PP_4160 and PP_4159 )	PP_4159 PP_4160 PP_4161		Transport ABC system	0	0	1000	0
Kt2pp	potassium transport in via proton symport periplasm	h[p] + k[p] -> h[c] + k[c]	( PP_1200 or ( PP_0065 and PP_3953 ) or ( PP_0065 and PP_4507 ) )	PP_0065 PP_1200 PP_3953 PP_4507		Transport Inner Membrane	0	0	1000	0
Kt3pp	potassium transport out via proton antiport periplasm	h[p] + k[c] -> h[c] + k[p]	( PP_5246 or PP_5066 or ( PP_2230 and PP_2229 and PP_2228 and PP_2227 and PP_2226 and PP_2225 ) or PP_0713 or PP_3311 )	PP_0713 PP_2225 PP_2226 PP_2227 PP_2228 PP_2229 PP_2230 PP_3311 PP_5066 PP_5246		Transport Inner Membrane	0	0	1000	0
Ktex	potassium transport via diffusion extracellular to periplasm	k[e] <=> k[p]				Transport Outer Membrane	1	-1000	1000	0
LALALGLUtex	L alanyl L glutamate transport via diffusion extracellular to periplasm	LalaLglu[e] <=> LalaLglu[p]	PP_0883	PP_0883		Transport Outer Membrane	1	-1000	1000	0
LALGP	L alanyl gamma L glutamate peptidase	LalaLglu[c] + h2o[c] -> ala_L[c] + glu_L[c]	( PP_0980 or PP_2017 )	PP_0980 PP_2017		Alternate Carbon and Nitrogen source Dipeptide Metabolism	0	0	1000	0
LCADi	lactaldehyde dehydrogenase	h2o[c] + lald_L[c] + nad[c] -> 2 h[c] + lac_L[c] + nadh[c]	( PP_0545 or PP_2694 )	PP_0545 PP_2694		Pyruvate Metabolism	0	0	1000	0
LCTSt3ipp	Lactose transport via proton aniport periplasm	h[p] + lcts[c] -> h[c] + lcts[p]	PP_2428	PP_2428		Transport solvent extrusion	0	0	1000	0
LDH_D	D lactate dehydrogenase	lac_D[c] + nad[c] <=> h[c] + nadh[c] + pyr[c]	PP_1649	PP_1649		Pyruvate Metabolism	1	-1000	1000	0
LDH_D2	D lactate dehydrogenase	lac_D[c] + q8[c] -> pyr[c] + q8h2[c]	PP_4737	PP_4737		Pyruvate Metabolism	0	0	1000	0
LEUDHr	leucine dehydrogenase	h2o[c] + leu_L[c] + nad[c] <=> 4mop[c] + h[c] + nadh[c] + nh4[c]	PP_4617	PP_4617		Valine Leucine and Isoleucine Metabolism	1	-1000	1000	0
LEULEUabcpp	L leucylleucine leuleu transport via ABC system periplasm	atp[c] + h2o[c] + leuleu[p] -> adp[c] + h[c] + leuleu[c] + pi[c]	( ( PP_0882 or PP_0884 or PP_0885 ) and PP_0881 and PP_0880 and PP_0879 and PP_0878 )	PP_0878 PP_0879 PP_0880 PP_0881 PP_0882 PP_0884 PP_0885		Transport ABC system	0	0	1000	0
LEULEUtex	leucylleucine transport via diffusion extracellular to periplasm	leuleu[e] <=> leuleu[p]	PP_0883	PP_0883		Transport Outer Membrane	1	-1000	1000	0
LEUTA	leucine transaminase	akg[c] + leu_L[c] <=> 4mop[c] + glu_L[c]	PP_3511	PP_3511		Valine leucine and isoleucine degradation	1	-1000	1000	0
LEUTRS	Leucyl tRNA synthetase	atp[c] + leu_L[c] + trnaleu[c] -> amp[c] + leutrna[c] + ppi[c]	PP_4794	PP_4794		tRNA Charging	0	0	1000	0
LEUabcpp	L leucine transport via ABC system periplasm	atp[c] + h2o[c] + leu_L[p] -> adp[c] + h[c] + leu_L[c] + pi[c]	( ( PP_1137 and PP_1138 and PP_1139 and PP_1140 and PP_1141 ) or ( PP_1297 and PP_1299 and PP_1300 and PP_1298 ) or ( PP_4863 and PP_4864 and PP_4866 and PP_4867 and PP_4865 ) )	PP_1137 PP_1138 PP_1139 PP_1140 PP_1141 PP_1297 PP_1298 PP_1299 PP_1300 PP_4863 PP_4864 PP_4865 PP_4866 PP_4867		Transport ABC system	0	0	1000	0
LEUt2rpp	L leucine reversible transport via proton symport periplasm	h[p] + leu_L[p] <=> h[c] + leu_L[c]	PP_4184	PP_4184		Transport Inner Membrane	1	-1000	1000	0
LEUtex	L leucine transport via diffusion extracellular to periplasm	leu_L[e] <=> leu_L[p]				Transport Outer Membrane	1	-1000	1000	0
LGTHL	lactoylglutathione lyase	gthrd[c] + mthgxl[c] -> lgt_S[c]	PP_3766	PP_3766		Pyruvate Metabolism	0	0	1000	0
LIPAH	Kdo 2 hexa acyl lipid A hydroxylase	2 akg[c] + lipa_kt[c] + 2 o2[c] -> 2 co2[c] + lipa_oh[c] + 2 succ[c]	( PP_2423 or PP_4570 )	PP_2423 PP_4570		Cell Envelope Biosynthesis Lipid A Biosynthesis	0	0	1000	0
LIPOCT	Lipoyl octanoyl transferase	h[c] + ocACP[c] -> ACP[c] + octapb[c]	PP_4801	PP_4801		Cofactor and Prosthetic Group Biosynthesis	0	0	1000	0
LIPOS	Lipoate synthase	4fe4s[c] + 2 amet[c] + h[c] + nad[c] + octapb[c] -> 2fe2s[c] + 2 dad_5[c] + 2 fe2[c] + lipopb[c] + 2 met_L[c] + nadh[c]	PP_4800	PP_4800		Cofactor and Prosthetic Group Biosynthesis	0	0	1000	0
LNLCtexi	Linoleic acid n C182 transport periplasm	lnlc[e] -> lnlc[p]	PP_1689	PP_1689		Transport Outer Membrane	0	0	1000	0
LPADSS2	Lipid A disaccaride synthase	lipidX_kt[c] + u23dddcga[c] -> h[c] + lipidAds_kt[c] + udp[c]	PP_1604	PP_1604		Cell Envelope Biosynthesis Lipid A Biosynthesis	0	0	1000	0
LPCOXc	L Pipecolateoxygen 1 6 oxidoreductase	Lpipecol[c] + o2[c] -> h2o2[c] + h[c] + thp2c[c]	PP_5257	PP_5257		Lysine Metabolism	0	0	1000	0
LPLIPAL1E160pp	Lysophospholipase L1 2 acylglycerophosphoethanolamine n C160 periplasm	1agpe160[p] + h2o[p] -> g3pe[p] + h[p] + hdca[p]	PP_2318	PP_2318		Glycerophospholipid Metabolism	0	0	1000	0
LPLIPAL1E161pp	Lysophospholipase L1 2 acylglycerophosphoethanolamine n C161 periplasm	1agpe161[p] + h2o[p] -> g3pe[p] + h[p] + hdcea[p]	PP_2318	PP_2318		Glycerophospholipid Metabolism	0	0	1000	0
LPLIPAL1E180pp	Lysophospholipase L1 2 acylglycerophosphoethanolamine n C180 periplasm	1agpe180[p] + h2o[p] -> g3pe[p] + h[p] + ocdca[p]	PP_2318	PP_2318		Glycerophospholipid Metabolism	0	0	1000	0
LPLIPAL1E181d11pp	Lysophospholipase L1 2 acylglycerophosphoethanolamine n C181 periplasm	1agpe181[p] + h2o[p] -> g3pe[p] + h[p] + vacc[p]	PP_2318	PP_2318		Glycerophospholipid Metabolism	0	0	1000	0
LPLIPAL1G160pp	Lysophospholipase L1 2 acylglycerophosphoglycerol n C160 periplasm	1agpg160[p] + h2o[p] -> g3pg[p] + h[p] + hdca[p]	PP_2318	PP_2318		Glycerophospholipid Metabolism	0	0	1000	0
LPLIPAL1G161pp	Lysophospholipase L1 2 acylglycerophosphoglycerol n C161 periplasm	1agpg161[p] + h2o[p] -> g3pg[p] + h[p] + hdcea[p]	PP_2318	PP_2318		Glycerophospholipid Metabolism	0	0	1000	0
LPLIPAL1G180pp	Lysophospholipase L1 2 acylglycerophosphoglycerol n C180 periplasm	1agpg180[p] + h2o[p] -> g3pg[p] + h[p] + ocdca[p]	PP_2318	PP_2318		Glycerophospholipid Metabolism	0	0	1000	0
LPLIPAL1G181d11pp	Lysophospholipase L1 2 acylglycerophosphoglycerol n C181 periplasm	1agpg181[p] + h2o[p] -> g3pg[p] + h[p] + vacc[p]	PP_2318	PP_2318		Glycerophospholipid Metabolism	0	0	1000	0
LPSALAT	LPS alanyltransferase LPS core Pputida synthesis	alatrna[c] + ggalicore_kt[c] -> galagalicore_kt[c] + trnaala[c]				Cell Envelope Biosynthesis LPBiosynthesis	0	0	1000	0
LPSGTR1_kt	galactosyltransferase LPS core synthesis galactosyl 1 3Hep1 heptosyl 1 3 heptosyl 1 5 kdo2 lipidA	icore_kt[c] + udpgal[c] -> galicore_kt[c] + h[c] + udp[c]	PP_0343	PP_0343		Cell Envelope Biosynthesis LPBiosynthesis	0	0	1000	0
LPSGTR2_kt	glucosyltransferase LPS core synthesis glycosyl 1 4 galactosyl 1 3Hep1 heptosyl 1 3 heptosyl 1 5 kdo2 lipidA	galicore_kt[c] + udpg[c] -> ggalicore_kt[c] + h[c] + udp[c]	PP_4943	PP_4943		Cell Envelope Biosynthesis LPBiosynthesis	0	0	1000	0
LPSGTR3_kt	glycosyltransferase III LPS core synthesis glucosyl 1 3 glucosyl 1 4 alanyl 2 galactosyl 1 3Hep1 heptosyl 1 3 heptosyl 1 5 kdo2 lipidA	galagalicore_kt[c] + udpg[c] -> ggalagalicore_kt[c] + h[c] + udp[c]				Cell Envelope Biosynthesis LPBiosynthesis	0	0	1000	0
LPSGTR4_kt	glycosyltransferase IV LPS core synthesis glucosyl 1 6 glucosyl 1 3 glucosyl 1 4 alanyl 2 galactosyl 1 3Hep1 heptosyl 1 3 heptosyl 1 5 kdo2 lipidA	ggalagalicore_kt[c] + udpg[c] -> h[c] + lpscore_kt[c] + udp[c]				Cell Envelope Biosynthesis LPBiosynthesis	0	0	1000	0
LSERDHr	L serine dehydrogenase	nadp[c] + ser_L[c] <=> 2amsa[c] + h[c] + nadph[c]	PP_4862	PP_4862		Glycine Serine and threonine metabolism	1	-1000	1000	0
LTDCL	L Tryptophan decarboxy lyase	h[c] + trp_L[c] -> co2[c] + trypta[c]	PP_2552	PP_2552		Plant growth promoting	0	0	1000	0
LYSDC	lysine decarboxylase	h[c] + lys_L[c] -> 15dap[c] + co2[c]	PP_4140	PP_4140		Lysine Metabolism	0	0	1000	0
LYSMO	lysine oxygenase	lys_L[c] + o2[c] -> 5apentam[c] + co2[c] + h2o[c] + h[c]	PP_0383	PP_0383		Lysine Metabolism	0	0	1000	0
LYSRC	lysine racemase	lys_L[c] <=> lys_D[c]				Lysine Metabolism	1	-1000	1000	0
LYSTRS	Lysyl tRNA synthetase	atp[c] + lys_L[c] + trnalys[c] -> amp[c] + lystrna[c] + ppi[c]	PP_1496	PP_1496		tRNA Charging	0	0	1000	0
LYSabcpp	L lysine transport via ABC system periplasm	atp[c] + h2o[c] + lys_L[p] -> adp[c] + h[c] + lys_L[c] + pi[c]	( ( PP_4483 and PP_4484 and PP_4485 and PP_4486 ) or ( PP_0280 and PP_0281 and PP_0282 and PP_0283 ) or ( PP_3593 and PP_3594 and PP_3595 and PP_3597 ) )	PP_0280 PP_0281 PP_0282 PP_0283 PP_3593 PP_3594 PP_3595 PP_3597 PP_4483 PP_4484 PP_4485 PP_4486		Transport ABC system	0	0	1000	0
LYStex	L lysine transport via diffusion extracellular to periplasm	lys_L[e] <=> lys_L[p]	PP_1206	PP_1206		Transport Outer Membrane	1	-1000	1000	0
L_LACD2	L Lactate dehydrogenase ubiquinone	lac_L[c] + q8[c] -> pyr[c] + q8h2[c]	PP_4736	PP_4736		Pyruvate Metabolism	0	0	1000	0
L_LACt2rpp	L lactate reversible transport via proton symport periplasm	h[p] + lac_L[p] <=> h[c] + lac_L[c]	PP_4735	PP_4735		Transport Inner Membrane	1	-1000	1000	0
L_LACtex	L lactate transport via diffusion extracellular to periplasm	lac_L[e] <=> lac_L[p]				Transport Outer Membrane	1	-1000	1000	0
MACACI	maleylacetoacetate isomerase	4mlacac[c] -> 4fumacac[c]	PP_4619	PP_4619		Aromatic Compounds Degradation Homogentisate pathway	0	0	1000	0
MACCOAT	2 Methylacetyl CoA thiolase	2maacoa[c] + coa[c] -> accoa[c] + ppcoa[c]				Valine leucine and isoleucine degradation	0	0	1000	0
MACPD	Malonyl ACP decarboxylase	h[c] + malACP[c] -> acACP[c] + co2[c]	PP_4175	PP_4175		Fatty Acid Biosynthesis	0	0	1000	0
MAGLIPA160ex	acylglycerol lipase extracellular hexadecanoate	1ag160[e] + h2o[e] -> glyc[e] + h[e] + hdca[e]	PP_4854	PP_4854		Fatty Acid Metabolism	0	0	1000	0
MAGLIPA180ex	acylglycerol lipase extracellular octadecanoate	1ag180[e] + h2o[e] -> glyc[e] + h[e] + ocdca[e]	PP_4854	PP_4854		Fatty Acid Metabolism	0	0	1000	0
MAGLIPA181d9ex	acylglycerol lipase extracellular nC181d9	1ag181d9[e] + h2o[e] -> glyc[e] + h[e] + ocdcea[e]	PP_4854	PP_4854		Fatty Acid Metabolism	0	0	1000	0
MAGLIPA182d9d12ex	acylglycerol lipase extracellular nC181d9d12	1ag182d9d12[e] + h2o[e] -> glyc[e] + h[e] + lnlc[e]	PP_4854	PP_4854		Fatty Acid Metabolism	0	0	1000	0
MAL1K	maltokinase	atp[c] + malt[c] -> adp[c] + h[c] + malt1p[c]	PP_4059	PP_4059		Starch and Sucrose Metabolism	0	0	1000	0
MALCOAMT	Malonyl CoA methyltransferase	amet[c] + malcoa[c] -> ahcys[c] + malcoame[c]	PP_0365	PP_0365		Cofactor and Prosthetic Group Biosynthesis Biotin Biosynthesis	0	0	1000	0
MALDt2_2pp	D Malate transport via proton symport 2 H periplasm	2 h[p] + mal_D[p] -> 2 h[c] + mal_D[c]				Exchange	0	0	1000	0
MALDtex	D Malate transport via diffusion extracellular to periplasm	mal_D[e] <=> mal_D[p]				Exchange	1	-1000	1000	0
MALEI	Maleate cis trans isomerase	male[c] <=> fum[c]	PP_3942	PP_3942		Aromatic Compounds Degradation Nicotinic acid pathway	1	-1000	1000	0
MALS	malate synthase	accoa[c] + glx[c] + h2o[c] -> coa[c] + h[c] + mal_L[c]	PP_0356	PP_0356		TCA Cycle	0	0	1000	0
MALTT	maltosyltransferase 4 units specific	2 malt1p[c] -> glyg4n[c] + 2 pi[c]	PP_4060	PP_4060		Starch and Sucrose Metabolism	0	0	1000	0
MALt2_2pp	Malate transport via proton symport 2 H periplasm	2 h[p] + mal_L[p] -> 2 h[c] + mal_L[c]	( PP_1188 or PP_2056 or PP_2255 )	PP_1188 PP_2056 PP_2255		Transport Inner Membrane	0	0	1000	0
MALtex	Malate transport via diffusion extracellular to periplasm	mal_L[e] <=> mal_L[p]				Transport Outer Membrane	1	-1000	1000	0
MAN1PT2	mannose 1 phosphate guanylyltransferase GDP	gdp[c] + h[c] + man1p[c] -> gdpmann[c] + pi[c]	( PP_1277 or PP_1776 )	PP_1277 PP_1776		Alginate biosynthesis	0	0	1000	0
MAN6PI	mannose 6 phosphate isomerase	man6p[c] <=> f6p[c]	( PP_1277 or PP_1776 )	PP_1277 PP_1776		Alginate biosynthesis	1	-1000	1000	0
MANE	Manose epimerase	man[c] <=> glc_D[c]	PP_1014	PP_1014		Alternate Carbon	1	-1000	1000	0
MANabcpp	mannose transport via ABC transporter	atp[c] + h2o[c] + man[p] -> adp[c] + h[c] + man[c] + pi[c]				Transport ABC system	0	0	1000	0
MANtex	D mannose transport via diffusion extracellular to periplasm	man[e] <=> man[p]				Transport Outer Membrane	1	-1000	1000	0
MBCOAi	3 Methylbutanoyl CoA acceptor 2 3 oxidoreductase	fad[c] + ivcoa[c] -> 3mb2coa[c] + fadh2[c]	PP_4064	PP_4064		Valine leucine and isoleucine degradation	0	0	1000	0
MCBTFR1	mycobactin reductase fadh	fadh2[c] + 2 fe3mcbtt[c] -> fad[c] + 2 fe2[c] + 2 h[c] + 2 mcbtt[c]				Iron uptake and metabolism	0	0	1000	0
MCBTFR2	mycobactin reductase fmn	2 fe3mcbtt[c] + fmnh2[c] -> 2 fe2[c] + fmn[c] + 2 h[c] + 2 mcbtt[c]				Iron uptake and metabolism	0	0	1000	0
MCBTFUexs	mycobactin Fe loading reaction spontaneous	fe3[e] + mcbtt[e] -> fe3mcbtt[e]	PP_s0001	PP_s0001		Iron uptake and metabolism	0	0	1000	0
MCBTFabcpp	mycobactin transport via ABC system periplasm	atp[c] + fe3mcbtt[p] + h2o[c] -> adp[c] + fe3mcbtt[c] + h[c] + pi[c]	( ( ( PP_2593 or PP_2594 ) and PP_2592 and PP_2591 ) or ( PP_2417 and PP_2416 and PP_2418 ) )	PP_2416 PP_2417 PP_2418 PP_2591 PP_2592 PP_2593 PP_2594		Iron uptake and metabolism	0	0	1000	0
MCBTFtex	mycobactin secretion to extracellular	h[p] + mcbtt[p] -> h[c] + mcbtt[e]				Iron uptake and metabolism	0	0	1000	0
MCBTFtonex	mycobactin transport via ton system extracellular	fe3mcbtt[e] + h[p] -> fe3mcbtt[p] + h[c]	( PP_2590 and ( PP_5306 and PP_5307 and PP_5308 ) )	PP_2590 PP_5306 PP_5307 PP_5308		Iron uptake and metabolism	0	0	1000	0
MCBTFtpp	mycobactin secretion to periplasm	h[p] + mcbtt[c] -> h[c] + mcbtt[p]				Iron uptake and metabolism	0	0	1000	0
MCCC	methylcrotonoyl CoA carboxylase	3mb2coa[c] + atp[c] + hco3[c] -> 3mgcoa[c] + adp[c] + h[c] + pi[c]	( PP_4065 and PP_4067 )	PP_4065 PP_4067		Valine leucine and isoleucine degradation	0	0	1000	0
MCITD	2 methylcitrate dehydratase	2mcit[c] -> 2mcacn[c] + h2o[c]	PP_2338	PP_2338		Alternate Carbon Propanoate Metabolism	0	0	1000	0
MCITL2	methylisocitrate lyase	micit[c] <=> pyr[c] + succ[c]	PP_2334	PP_2334		Alternate Carbon Propanoate Metabolism	1	-1000	1000	0
MCITS	2 methylcitrate synthase	h2o[c] + oaa[c] + ppcoa[c] -> 2mcit[c] + coa[c] + h[c]	PP_2335	PP_2335		Alternate Carbon Propanoate Metabolism	0	0	1000	0
MCOATA	Malonyl CoA ACP transacylase	ACP[c] + malcoa[c] <=> coa[c] + malACP[c]	( PP_1915 and PP_1913 )	PP_1913 PP_1915		Fatty Acid Biosynthesis	1	-1000	1000	0
MCSNAH	5 Methylcytosine aminohydrolase	5mcsn[c] + h2o[c] + h[c] -> nh4[c] + thym[c]	PP_3189	PP_3189		Alternate Carbon and Nitrogen source Nucleotide Metabolism	0	0	1000	0
MCSNtex	cytosine transport in via diffusion	5mcsn[e] <=> 5mcsn[p]				Transport Outer Membrane	1	-1000	1000	0
MCSNtpp	cytosine transport in via proton symport periplasm	5mcsn[p] + h[p] -> 5mcsn[c] + h[c]	PP_3187	PP_3187		Transport Inner Membrane	0	0	1000	0
MCTP1App	murein crosslinking transpeptidase 1A A2pm D ala periplasm	murein5p5p[p] -> ala_D[p] + murein5px4p[p]	( PP_5084 or PP_4683 or PP_3741 or PP_4807 or PP_1331 )	PP_1331 PP_3741 PP_4683 PP_4807 PP_5084		Cell Envelope Biosynthesis Peptidoglycan Biosynthesis	0	0	1000	0
MCTP1Bpp	murein crosslinking transpeptidase 1B A2pm A2pm periplasm	murein5p5p[p] -> alaala[p] + murein5px3p[p]	( PP_5084 or PP_4683 )	PP_4683 PP_5084		Cell Envelope Biosynthesis Peptidoglycan Biosynthesis	0	0	1000	0
MCTP2App	murein crosslinking transpeptidase 1A A2pm D ala periplasm	murein5p5p5p[p] -> 2 ala_D[p] + murein5px4px4p[p]	( PP_1331 or PP_5084 or PP_3741 or PP_4683 )	PP_1331 PP_3741 PP_4683 PP_5084		Cell Envelope Biosynthesis Peptidoglycan Biosynthesis	0	0	1000	0
MDDCP1pp	murein D D carboxypeptidase murein5px4p periplasm	h2o[p] + murein5px4p[p] -> ala_D[p] + murein4px4p[p]	( PP_4803 or PP_2098 )	PP_2098 PP_4803		Cell Envelope Biosynthesis Peptidoglycan Biosynthesis	0	0	1000	0
MDDCP2pp	murein D D carboxypeptidase murein5px4px4p periplasm	h2o[p] + murein5px4px4p[p] -> ala_D[p] + murein4px4px4p[p]	( PP_2098 or PP_4803 )	PP_2098 PP_4803		Cell Envelope Biosynthesis Peptidoglycan Biosynthesis	0	0	1000	0
MDDCP3pp	murein D D carboxypeptidase murein5p5p periplasm	h2o[p] + murein5p5p[p] -> ala_D[p] + murein5p4p[p]	( PP_2098 or PP_4803 )	PP_2098 PP_4803		Cell Envelope Biosynthesis Peptidoglycan Biosynthesis	0	0	1000	0
MDDCP4pp	murein D D carboxypeptidase murein5p4p periplasm	h2o[p] + murein5p4p[p] -> ala_D[p] + murein4p4p[p]	( PP_4803 or PP_2098 )	PP_2098 PP_4803		Cell Envelope Biosynthesis Peptidoglycan Biosynthesis	0	0	1000	0
MDDCP5pp	murein D D carboxypeptidase murein5p3p periplasm	h2o[p] + murein5p3p[p] -> ala_D[p] + murein4p3p[p]	( PP_2098 or PP_4803 )	PP_2098 PP_4803		Cell Envelope Biosynthesis Peptidoglycan Biosynthesis	0	0	1000	0
MDDEP1pp	murein D D endopeptidase murein4px4p periplasm	h2o[p] + murein4px4p[p] -> murein4p4p[p]	( PP_2098 or PP_3794 )	PP_2098 PP_3794		Cell Envelope Biosynthesis Peptidoglycan Biosynthesis	0	0	1000	0
MDDEP2pp	murein D D endopeptidase murein3px4p periplasm	h2o[p] + murein3px4p[p] -> murein4p3p[p]	( PP_2098 or PP_3794 )	PP_2098 PP_3794		Cell Envelope Biosynthesis Peptidoglycan Biosynthesis	0	0	1000	0
MDDEP3pp	murein D D endopeptidase murein5px4p periplasm	h2o[p] + murein5px4p[p] -> murein5p4p[p]	( PP_2098 or PP_3794 )	PP_2098 PP_3794		Cell Envelope Biosynthesis Peptidoglycan Biosynthesis	0	0	1000	0
MDDEP4pp	murein D D endopeptidase murein4px4px4p periplasm	h2o[p] + murein4px4px4p[p] -> murein4px4p4p[p]	( PP_2098 or PP_3794 )	PP_2098 PP_3794		Cell Envelope Biosynthesis Peptidoglycan Biosynthesis	0	0	1000	0
MDH	malate dehydrogenase	mal_L[c] + nad[c] <=> h[c] + nadh[c] + oaa[c]	PP_0654	PP_0654		TCA Cycle	1	-1000	1000	0
MDH2	Malate dehydrogenase ubiquinone 8 as acceptor	mal_L[c] + q8[c] -> oaa[c] + q8h2[c]	( PP_0751 or PP_1251 or PP_2925 )	PP_0751 PP_1251 PP_2925		TCA Cycle	0	0	1000	0
MDNTHAep	N 2 methyl 3 5 dinitrophenyl 4 methyl 3 5 dinitroaniline extrusion pump	2m35mdntha[c] + h[p] -> 2m35mdntha[e] + h[c]	( PP_3425 and PP_3426 and PP_3427 )	PP_3425 PP_3426 PP_3427		Xenobiotic tolerance	0	0	1000	0
ME2	malic enzyme NADP	mal_L[c] + nadp[c] -> co2[c] + nadph[c] + pyr[c]	PP_5085	PP_5085		TCA Cycle	0	0	1000	0
MECDPDH5	2C methyl D erythritol 2 4 cyclodiphosphate dehydratase	2mecdp[c] + 2 flxr[c] + h[c] -> 2 flxso[c] + h2mb4p[c] + h2o[c]	( PP_1625 and PP_0853 )	PP_0853 PP_1625		Cofactor and Prosthetic Group Biosynthesis Terpenoid backbone biosynthesis	0	0	1000	0
MECDPS	2 C methyl D erythritol 2 4 cyclodiphosphate synthase	2p4c2me[c] -> 2mecdp[c] + cmp[c]	PP_1618	PP_1618		Cofactor and Prosthetic Group Biosynthesis Terpenoid backbone biosynthesis	0	0	1000	0
MELIBt3ipp	melibiose transport in via antiport periplasm	h[p] + melib[c] -> h[c] + melib[p]	PP_2428	PP_2428		Transport solvent extrusion	0	0	1000	0
MEOHtex	Methanol transport via diffusion extracellular to periplasm	meoh[e] <=> meoh[p]	PP_s0001	PP_s0001		Transport Outer Membrane	1	-1000	1000	0
MEOHtrpp	Methanol reversible transport via diffusion periplasm	meoh[p] <=> meoh[c]	PP_s0001	PP_s0001		Transport Inner Membrane	1	-1000	1000	0
MEPCT	2 C methyl D erythritol 4 phosphate cytidylyltransferase	2me4p[c] + ctp[c] + h[c] -> 4c2me[c] + ppi[c]	PP_1614	PP_1614		Cofactor and Prosthetic Group Biosynthesis Terpenoid backbone biosynthesis	0	0	1000	0
METAT	methionine adenosyltransferase	atp[c] + h2o[c] + met_L[c] -> amet[c] + pi[c] + ppi[c]	PP_4967	PP_4967		Methionine Metabolism	0	0	1000	0
METD2abcpp	D methionine transport via ABC system periplasm	D_met[p] + atp[c] + h2o[c] -> D_met[c] + adp[c] + h[c] + pi[c]	( ( PP_0113 and PP_0114 and PP_0112 ) or ( PP_0219 and PP_0220 and PP_0221 ) )	PP_0112 PP_0113 PP_0114 PP_0219 PP_0220 PP_0221		Transport Inner Membrane	0	0	1000	0
METGL	methionine g lyase	h2o[c] + met_L[c] -> 2obut[c] + ch4s[c] + nh4[c]	PP_1308	PP_1308		Methionine Metabolism	0	0	1000	0
METOX1s	methionine oxidation spontaneous	h2o2[c] + met_L[c] -> h2o[c] + metsox_S_L[c]	PP_s0001	PP_s0001		Unassigned	0	0	1000	0
METOX2s	methionine oxidation 2 spontaneous	h2o2[c] + met_L[c] -> h2o[c] + metsox_R_L[c]	PP_s0001	PP_s0001		Unassigned	0	0	1000	0
METS	methionine synthase	5mthf[c] + hcys_L[c] -> h[c] + met_L[c] + thf[c]	( PP_2698 or PP_2375 )	PP_2375 PP_2698		Methionine Metabolism	0	0	1000	0
METSOXR1	L methionine S oxide reductase	metsox_S_L[c] + trdrd[c] -> h2o[c] + met_L[c] + trdox[c]	( ( PP_0336 and PP_5215 ) or ( PP_0336 and PP_0510 ) or ( PP_0336 and PP_5069 ) )	PP_0336 PP_0510 PP_5069 PP_5215		Unassigned	0	0	1000	0
METSOXR2	L methionine R sulfoxide reductase	metsox_R_L[c] + trdrd[c] -> h2o[c] + met_L[c] + trdox[c]	( ( PP_0336 and PP_5069 ) or ( PP_0336 and PP_5215 ) or ( PP_0336 and PP_0510 ) )	PP_0336 PP_0510 PP_5069 PP_5215		Unassigned	0	0	1000	0
METTRS	Methionyl tRNA synthetase	atp[c] + met_L[c] + trnamet[c] -> amp[c] + mettrna[c] + ppi[c]	PP_1097	PP_1097		tRNA Charging	0	0	1000	0
METabcpp	L methionine transport via ABC system periplasm	atp[c] + h2o[c] + met_L[p] -> adp[c] + h[c] + met_L[c] + pi[c]	( ( PP_1297 and PP_1299 and PP_1300 and PP_1298 ) or ( PP_0113 and PP_0114 and PP_0112 ) or ( PP_0219 and PP_0220 and PP_0221 ) )	PP_0112 PP_0113 PP_0114 PP_0219 PP_0220 PP_0221 PP_1297 PP_1298 PP_1299 PP_1300		Transport ABC system	0	0	1000	0
METtex	L methionine transport via diffusion extracellular to periplasm	met_L[e] <=> met_L[p]				Transport Outer Membrane	1	-1000	1000	0
MG2tex	magnesium Mg2 transport via diffusion extracellular to periplasm	mg2[e] <=> mg2[p]				Transport Outer Membrane	1	-1000	1000	0
MG2tpp	magnesium 2 transport in via diffusion	mg2[p] -> mg2[c]	( PP_4471 or PP_1843 )	PP_1843 PP_4471		Transport Inner Membrane	0	0	1000	0
MG2uabcpp	Magnesium Mg2 ABC transporter ubtake periplasm	atp[c] + h2o[c] + mg2[p] -> adp[c] + h[c] + mg2[c] + pi[c]	PP_2645	PP_2645		Transport ABC system	0	0	1000	0
MGCH	methylglutaconyl CoA hydratase	3mgcoa[c] + h2o[c] -> hmgcoa[c]	PP_4066	PP_4066		Valine leucine and isoleucine degradation	0	0	1000	0
MI1PP	myo inositol 1 phosphatase	h2o[c] + mi1p_D[c] -> inost[c] + pi[c]	PP_0838	PP_0838		Cell Envelope Biosynthesis	0	0	1000	0
MICITDr	2 methylisocitrate dehydratase	2mcacn[c] + h2o[c] <=> micit[c]	PP_2336	PP_2336		Alternate Carbon Propanoate Metabolism	1	-1000	1000	0
MLDCP1App	murein L D carboxypeptidase murein5px4p periplasm	h2o[p] + murein5px4p[p] -> alaala[p] + murein3px4p[p]				Cell Envelope Biosynthesis Peptidoglycan Biosynthesis	0	0	1000	0
MLDCP1Bpp	murein L D carboxypeptidase murein4p4p periplasm	h2o[p] + murein4p4p[p] -> ala_D[p] + murein4p3p[p]				Cell Envelope Biosynthesis Peptidoglycan Biosynthesis	0	0	1000	0
MLDCP2App	murein L D carboxypeptidase murein5p5p periplasm	h2o[p] + murein5p5p[p] -> alaala[p] + murein5p3p[p]				Cell Envelope Biosynthesis Peptidoglycan Biosynthesis	0	0	1000	0
MLDCP2Bpp	murein L D carboxypeptidase murein4p3p periplasm	h2o[p] + murein4p3p[p] -> ala_D[p] + murein3p3p[p]				Cell Envelope Biosynthesis Peptidoglycan Biosynthesis	0	0	1000	0
MLDCP3App	murein L D carboxypeptidase murein5px3p periplasm	h2o[p] + murein5px3p[p] -> alaala[p] + murein3px3p[p]				Cell Envelope Biosynthesis Peptidoglycan Biosynthesis	0	0	1000	0
MLDEP1pp	murein L D endopeptidase murein3px3p periplasm	h2o[p] + murein3px3p[p] -> murein3p3p[p]				Cell Envelope Biosynthesis Peptidoglycan Biosynthesis	0	0	1000	0
MLDEP2pp	murein L D endopeptidase murein5px3p periplasm	h2o[p] + murein5px3p[p] -> murein5p3p[p]				Cell Envelope Biosynthesis Peptidoglycan Biosynthesis	0	0	1000	0
MLTGY1pp	murein lytic transglycosylase murein4p4p periplasm	murein4p4p[p] -> 2 anhgm4p[p]	( PP_4805 or PP_2130 or PP_4971 )	PP_2130 PP_4805 PP_4971		Cell Envelope Biosynthesis Peptidoglycan Biosynthesis	0	0	1000	0
MLTGY2pp	murein lytic transglycosylase murein4p3p periplasm	murein4p3p[p] -> anhgm3p[p] + anhgm4p[p]	( PP_4805 or PP_4971 or PP_2130 )	PP_2130 PP_4805 PP_4971		Cell Envelope Biosynthesis Peptidoglycan Biosynthesis	0	0	1000	0
MLTGY3pp	murein lytic transglycosylase murein3p3p periplasm	murein3p3p[p] -> 2 anhgm3p[p]	( PP_4805 or PP_4971 or PP_2130 )	PP_2130 PP_4805 PP_4971		Cell Envelope Biosynthesis Peptidoglycan Biosynthesis	0	0	1000	0
MLTGY4pp	murein lytic transglycosylase murein4px4p4p periplasm	murein4px4p4p[p] -> anhgm4p[p] + murein4px4p[p]	( PP_4805 or PP_4971 or PP_2130 )	PP_2130 PP_4805 PP_4971		Cell Envelope Biosynthesis Peptidoglycan Biosynthesis	0	0	1000	0
MMETt2pp	S methylmethionine permease periplasm	h[p] + mmet[p] -> h[c] + mmet[c]	PP_0660	PP_0660		Transport Inner Membrane	0	0	1000	0
MMETtex	S methyl L methionine transport via diffusion extracellular to periplasm	mmet[e] <=> mmet[p]				Transport Outer Membrane	1	-1000	1000	0
MMSAD3	methylmalonate semialdehyde dehydrogenase malonic semialdehyde	coa[c] + msa[c] + nad[c] -> accoa[c] + co2[c] + nadh[c]	PP_0597	PP_0597		Alternate Carbon and Nitrogen source Dipeptide Metabolism	0	0	1000	0
MMTSAO	S Methylmalonate semialdehydeNAD oxidoreductase CoA propanoylating	coa[c] + mmtsa[c] + nad[c] -> co2[c] + nadh[c] + ppcoa[c]	PP_4667	PP_4667		Valine leucine and isoleucine degradation	0	0	1000	0
MN2t3pp	manganese Mn2 transport out via proton antiport periplasm	h[p] + mn2[c] -> h[c] + mn2[p]	PP_4774	PP_4774		Heavy Metal Tolerance	0	0	1000	0
MNabcpp	manganese transport via ABC system periplasm	atp[c] + h2o[c] + mn2[p] -> adp[c] + h[c] + mn2[c] + pi[c]	( PP_3801 and PP_3802 and PP_3803 )	PP_3801 PP_3802 PP_3803		Transport ABC system	0	0	1000	0
MNtex	Manganese Mn2 transport via diffusion extracellular to periplasm	mn2[e] <=> mn2[p]				Transport Outer Membrane	1	-1000	1000	0
MOADSUx	MoaD sulfuration nadh assumed	iscssh[c] + moadamp[c] + nadh[c] -> amp[c] + iscs[c] + moadcosh[c] + nad[c]	( ( PP_0842 or PP_2435 ) and PP_1293 )	PP_0842 PP_1293 PP_2435		Cofactor and Prosthetic Group Biosynthesis Molybdopterin Biosynthesis	0	0	1000	0
MOAT2_kt	3 deoxy D manno octulosonic acid transferase	ckdo[c] + kdolipid4_kt[c] -> cmp[c] + h[c] + kdo2lipid4_kt[c]	PP_4928	PP_4928		Cell Envelope Biosynthesis Lipid A Biosynthesis	0	0	1000	0
MOAT_kt	3 deoxy D manno octulosonic acid transferase	ckdo[c] + lipidA_kt[c] -> cmp[c] + h[c] + kdolipid4_kt[c]	PP_4928	PP_4928		Cell Envelope Biosynthesis Lipid A Biosynthesis	0	0	1000	0
MOBDabcpp	molybdate transport via ABC system periplasm	atp[c] + h2o[c] + mobd[p] -> adp[c] + h[c] + mobd[c] + pi[c]	( PP_3828 and PP_3829 and PP_3830 )	PP_3828 PP_3829 PP_3830		Transport ABC system	0	0	1000	0
MOBDtex	molybdate transport via diffusion extracellular to periplasm	mobd[e] <=> mobd[p]				Transport Outer Membrane	1	-1000	1000	0
MOCOS	molybdenum cofactor synthase	2 h[c] + mobd[c] + mptamp[c] -> amp[c] + cu2[c] + h2o[c] + moco[c]	PP_2123	PP_2123		Cofactor and Prosthetic Group Biosynthesis Molybdopterin Biosynthesis	0	0	1000	0
MOGDS	molybdopterin guanine dinucleotide synthase	gtp[c] + h[c] + moco[c] -> mocogdp[c] + ppi[c]	PP_3457	PP_3457		Cofactor and Prosthetic Group Biosynthesis Molybdopterin Biosynthesis	0	0	1000	0
MOHMT	3 methyl 2 oxobutanoate hydroxymethyltransferase	3mob[c] + h2o[c] + mlthf[c] -> 2dhp[c] + thf[c]	PP_4699	PP_4699		Cofactor and Prosthetic Group Biosynthesis Pantothenate and CoA Biosynthesis	0	0	1000	0
MOTH1	maltooligosyltrehalose trehalohydrolase maltosyltrehalose	h2o[c] + malttre[c] -> malt[c] + tre[c]	PP_4051	PP_4051		Starch and Sucrose Metabolism	0	0	1000	0
MOTS1	maltooligosyltrehalose synthase maltotetraose	maltttr[c] -> malttre[c]	PP_4053	PP_4053		Starch and Sucrose Metabolism	0	0	1000	0
MPTAT	molybdopterin adenylyltransferase	atp[c] + h[c] + mpt[c] -> mptamp[c] + ppi[c]	( PP_2122 or PP_4600 )	PP_2122 PP_4600		Cofactor and Prosthetic Group Biosynthesis Molybdopterin Biosynthesis	0	0	1000	0
MPTG	murein polymerizing transglycosylase	2 uaagmda[c] -> 2 h[c] + murein5p5p[p] + 2 udcpdp[c]	( PP_0572 or PP_4683 or PP_5084 )	PP_0572 PP_4683 PP_5084		Cell Envelope Biosynthesis Peptidoglycan Biosynthesis	0	0	1000	0
MPTG2	murein polymerizing transglycosylase 2 three linked units	murein5p5p[p] + uaagmda[c] -> h[c] + murein5p5p5p[p] + udcpdp[c]	( PP_5084 or PP_4683 or PP_0572 )	PP_0572 PP_4683 PP_5084		Cell Envelope Biosynthesis Peptidoglycan Biosynthesis	0	0	1000	0
MPTS	molybdopterin synthase	cpmp[c] + cu2[c] + 2 moadcosh[c] -> 5 h[c] + 2 moadcoo[c] + mpt[c]	( PP_1293 and PP_1294 )	PP_1293 PP_1294		Cofactor and Prosthetic Group Biosynthesis Molybdopterin Biosynthesis	0	0	1000	0
MPTSS	molybdopterin synthase sulfurylase	atp[c] + h[c] + moadcoo[c] -> moadamp[c] + ppi[c]	PP_0735	PP_0735		Cofactor and Prosthetic Group Biosynthesis Molybdopterin Biosynthesis	0	0	1000	0
MSO3abcpp	methanesulfonate transport via ABC system periplasm	atp[c] + h2o[c] + mso3[p] -> adp[c] + h[c] + mso3[c] + pi[c]	( ( PP_0233 and PP_0232 and PP_0231 ) or ( PP_0237 and PP_0240 and PP_0239 ) )	PP_0231 PP_0232 PP_0233 PP_0237 PP_0239 PP_0240		Transport ABC system	0	0	1000	0
MSO3tex	methanesulfonate transport via diffusion extracellular to periplasm	mso3[e] <=> mso3[p]	PP_0234	PP_0234		Transport Outer Membrane	1	-1000	1000	0
MSULR	Metanesulfonate reductase NADPH2	ch4s[c] + 3 h2o[c] + 3 nadp[c] <=> 4 h[c] + mso3[c] + 3 nadph[c]				Sulfur Metabolism	1	-1000	1000	0
MTHFC	methenyltetrahydrofolate cyclohydrolase	h2o[c] + methf[c] <=> 10fthf[c] + h[c]	( PP_2265 or PP_1945 )	PP_1945 PP_2265		Cofactor and Prosthetic Group Biosynthesis One Carbon pool by folate	1	-1000	1000	0
MTHFD	methylenetetrahydrofolate dehydrogenase NADP	mlthf[c] + nadp[c] <=> methf[c] + nadph[c]	( PP_1945 or PP_2265 )	PP_1945 PP_2265		Cofactor and Prosthetic Group Biosynthesis One Carbon pool by folate	1	-1000	1000	0
MTHFR2	5 10 methylenetetrahydrofolate reductase NADH	2 h[c] + mlthf[c] + nadh[c] -> 5mthf[c] + nad[c]	PP_4977	PP_4977		Cofactor and Prosthetic Group Biosynthesis One Carbon pool by folate	0	0	1000	0
MTI	maltose trehalose isomerase	tre[c] <=> malt[c]	( PP_4059 or PP_2918 )	PP_2918 PP_4059		Starch and Sucrose Metabolism	1	-1000	1000	0
MTOLDOX	benzoate 1 2 dioxygenase	h[c] + m_tol[c] + nadh[c] + o2[c] -> dh3mchc[c] + nad[c]	( pWW0_102 and pWW0_101 and pWW0_100 )	pWW0_100 pWW0_101 pWW0_102		Aromatic Compounds Degradation Toluene Pathway	0	0	1000	0
MTRI	5 methylthioribose 1 phosphate isomerase	5mdr1p[c] <=> 5mdru1p[c]	PP_1766	PP_1766		Methionine Metabolism	1	-1000	1000	0
MUCCYCI	muconate cycloisomerase	ccmuac[c] + h[c] <=> mucl[c]	PP_3715	PP_3715		Aromatic Compounds Degradation B Ketoadipate pathway	1	-1000	1000	0
MUCCY_kt	3 carboxy cis cis muconate cycloisomerase	CCbuttc[c] + h[c] -> 4cml[c]	PP_1379	PP_1379		Aromatic Compounds Degradation B Ketoadipate pathway	0	0	1000	0
MUCLI	mucolactone isomerase	mucl[c] <=> 5odhf2a[c]	PP_3714	PP_3714		Aromatic Compounds Degradation B Ketoadipate pathway	1	-1000	1000	0
MXMO	toluene monooxygenase pWW0	h[c] + m_xyl[c] + nadh[c] + o2[c] -> 3mbzalc[c] + h2o[c] + nad[c]	( pWW0_129 and pWW0_130 )	pWW0_129 pWW0_130		Aromatic Compounds Degradation Toluene Pathway	0	0	1000	0
MXYLt5	m xylene transport out via proton antiport cytosolexternal	h[p] + m_xyl[c] -> h[c] + m_xyl[e]	( ( PP_1386 and PP_1385 and PP_1384 ) or ( PP_0958 and PP_0959 and PP_0960 ) )	PP_0958 PP_0959 PP_0960 PP_1384 PP_1385 PP_1386		Transport solvent extrusion	0	0	1000	0
MXYLt6	m xylene transport out via proton antiport periplasmexternal	h[p] + m_xyl[p] -> h[c] + m_xyl[e]	( ( PP_1386 and PP_1385 and PP_1384 ) or ( PP_0958 and PP_0959 and PP_0960 ) )	PP_0958 PP_0959 PP_0960 PP_1384 PP_1385 PP_1386		Transport solvent extrusion	0	0	1000	0
M_XYLtpp	passive diffusion	m_xyl[p] <=> m_xyl[c]				Transport Inner Membrane	1	-1000	1000	0
M_Xylt1	m xylene outer membrane porin transport	m_xyl[e] <=> m_xyl[p]				Transport Outer Membrane	1	-1000	1000	0
NACHY	Nicotinic acid 6 Hydroxylase	nac[c] + 0.5 o2[c] -> 6hnac[c]	( PP_3947 and PP_3948 )	PP_3947 PP_3948		Aromatic Compounds Degradation Nicotinic acid pathway	0	0	1000	0
NACODA	N acetylornithine deacetylase	acg5sa[c] + h2o[c] -> ac[c] + glu5sa[c]	PP_5186	PP_5186		Arginine and Proline Metabolism	0	0	1000	0
NACt1pp	Nicotinic acid transport via proton symport periplasm	h[p] + nac[p] <=> h[c] + nac[c]	PP_3940	PP_3940		Transport Inner Membrane	1	-1000	1000	0
NACtex	Nicotinic acid transport via diffusion extracellular to periplasm	nac[e] <=> nac[p]	PP_3939	PP_3939		Transport Outer Membrane	1	-1000	1000	0
NADDP	NAD diphosphatase	h2o[c] + nad[c] -> amp[c] + 2 h[c] + nmn[c]	PP_4029	PP_4029		Cofactor and Prosthetic Group Biosynthesis Nicotinamide Biosynthesis	0	0	1000	0
NADH16pp	NADH dehydrogenase ubiquinone 8 3 protons periplasm	4 h[c] + nadh[c] + q8[c] -> 3 h[p] + nad[c] + q8h2[c]	( PP_4119 and PP_4120 and PP_4121 and PP_4122 and PP_4123 and PP_4124 and PP_4125 and PP_4126 and PP_4127 and PP_4128 and PP_4129 and PP_4130 and PP_4131 )	PP_4119 PP_4120 PP_4121 PP_4122 PP_4123 PP_4124 PP_4125 PP_4126 PP_4127 PP_4128 PP_4129 PP_4130 PP_4131		Oxidative Phosphorylation	0	0	1000	0
NADH5	NADH dehydrogenase ubiquinone 8	h[c] + nadh[c] + q8[c] -> nad[c] + q8h2[c]	( PP_0626 or PP_3720 )	PP_0626 PP_3720		Oxidative Phosphorylation	0	0	1000	0
NADHPO	NADH peroxidase	h2o2[c] + h[c] + nadh[c] -> 2 h2o[c] + nad[c]	( PP_2439 and PP_2440 )	PP_2439 PP_2440		Unassigned	0	0	1000	0
NADK	NAD kinase	atp[c] + nad[c] -> adp[c] + h[c] + nadp[c]	PP_2012	PP_2012		Cofactor and Prosthetic Group Biosynthesis Nicotinamide Biosynthesis	0	0	1000	0
NADN	NAD nucleosidase	h2o[c] + nad[c] -> adprib[c] + h[c] + ncam[c]				Purine Metabolism	0	0	1000	0
NADPHQR2	NADPH Quinone Reductase Ubiquinone 8	h[c] + nadph[c] + q8[c] -> nadp[c] + q8h2[c]	( PP_3606 or PP_0072 or PP_3720 )	PP_0072 PP_3606 PP_3720		Unassigned	0	0	1000	0
NADS1	NAD synthase nh3	atp[c] + dnad[c] + nh4[c] -> amp[c] + h[c] + nad[c] + ppi[c]	PP_4869	PP_4869		Cofactor and Prosthetic Group Biosynthesis Nicotinamide Biosynthesis	0	0	1000	0
NADTRHD	NAD transhydrogenase	nad[c] + nadph[c] -> nadh[c] + nadp[c]	( ( PP_0155 and PP_0156 ) or PP_2151 )	PP_0155 PP_0156 PP_2151		Oxidative Phosphorylation	0	0	1000	0
NAMNPP	nicotinic acid mononucleotide pyrophosphorylase	atp[c] + h2o[c] + nac[c] + prpp[c] -> adp[c] + nicrnt[c] + pi[c] + ppi[c]	PP_4868	PP_4868		Cofactor and Prosthetic Group Biosynthesis Nicotinamide Biosynthesis	0	0	1000	0
NAt3_1p5pp	sodium proton antiporter HNA is 15 periplasm	3 h[p] + 2 na1[c] -> 3 h[c] + 2 na1[p]	PP_4031	PP_4031		Transport Inner Membrane	0	0	1000	0
NAt3_1pp	sodium proton antiporter HNA is 11 periplasm	h[p] + na1[c] <=> h[c] + na1[p]	( PP_1587 or PP_4974 )	PP_1587 PP_4974		Transport Inner Membrane	1	-1000	1000	0
NAt3_2pp	sodium proton antiporter HNA is 2 periplasm	2 h[p] + na1[c] -> 2 h[c] + na1[p]	( PP_1132 or PP_3958 )	PP_1132 PP_3958		Transport Inner Membrane	0	0	1000	0
NAt3pp	sodium transport out via proton antiport cytoplasm to periplasm	h[p] + na1[c] -> h[c] + na1[p]	( PP_2230 and PP_2229 and PP_2228 and PP_2227 and PP_2226 and PP_2225 )	PP_2225 PP_2226 PP_2227 PP_2228 PP_2229 PP_2230		Transport Inner Membrane	0	0	1000	0
NAtex	sodium transport via diffusion extracellular to periplasm	na1[e] <=> na1[p]				Transport Outer Membrane	1	-1000	1000	0
NBAHH_ir	Nalpha beta alanyl L histidine hydrolase IR	carn[c] + h2o[c] -> ala_B[c] + his_L[c]	( PP_3844 or PP_0203 )	PP_0203 PP_3844		Alternate Carbon and Nitrogen source Amines and Polyamines Metabolism	0	0	1000	0
NCBMPTSabcpp	Carbamoylputrescine transport via ABC system periplasm	Ncbmpts[p] + atp[c] + h2o[c] -> Ncbmpts[c] + adp[c] + h[c] + pi[c]				Transport ABC system	0	0	1000	0
NCBMPTStex	Carbamoylputrescine transport via diffusion extracellular to periplasm	Ncbmpts[e] <=> Ncbmpts[p]				Transport Outer Membrane	1	-1000	1000	0
NDPK1	nucleoside diphosphate kinase ATPGDP	atp[c] + gdp[c] <=> adp[c] + gtp[c]	( PP_0849 or PP_1506 )	PP_0849 PP_1506		Purine Metabolism	1	-1000	1000	0
NDPK2	nucleoside diphosphate kinase ATPUDP	atp[c] + udp[c] <=> adp[c] + utp[c]	( PP_0849 or PP_1506 )	PP_0849 PP_1506		Pyrimidine Metabolism	1	-1000	1000	0
NDPK3	nucleoside diphosphate kinase ATPCDP	atp[c] + cdp[c] <=> adp[c] + ctp[c]	( PP_0849 or PP_1506 )	PP_0849 PP_1506		Pyrimidine Metabolism	1	-1000	1000	0
NDPK4	nucleoside diphosphate kinase ATPdTDP	atp[c] + dtdp[c] <=> adp[c] + dttp[c]	( PP_0849 or PP_1506 )	PP_0849 PP_1506		Pyrimidine Metabolism	1	-1000	1000	0
NDPK5	nucleoside diphosphate kinase ATPdGDP	atp[c] + dgdp[c] <=> adp[c] + dgtp[c]	( PP_0849 or PP_1506 )	PP_0849 PP_1506		Purine Metabolism	1	-1000	1000	0
NDPK6	nucleoside diphosphate kinase ATPdUDP	atp[c] + dudp[c] <=> adp[c] + dutp[c]	( PP_0849 or PP_1506 )	PP_0849 PP_1506		Pyrimidine Metabolism	1	-1000	1000	0
NDPK7	nucleoside diphosphate kinase ATPdCDP	atp[c] + dcdp[c] <=> adp[c] + dctp[c]	( PP_0849 or PP_1506 )	PP_0849 PP_1506		Pyrimidine Metabolism	1	-1000	1000	0
NDPK8	nucleoside diphosphate kinase ATPdADP	atp[c] + dadp[c] <=> adp[c] + datp[c]	( PP_0849 or PP_1506 )	PP_0849 PP_1506		Purine Metabolism	1	-1000	1000	0
NFMLDF	N Formyl maleate deformylase	h2o[c] + nfmalm[c] -> for[c] + h[c] + malm[c]	PP_3943	PP_3943		Aromatic Compounds Degradation Nicotinic acid pathway	0	0	1000	0
[truncated: 827 more rows]
